# Supplementary material for: Genome-wide identification of genes regulating DNA methylation using genetic anchors for causal inference
Source: Genome Biol. 2020 Aug 28;21:220. doi: 10.1186/s13059-020-02114-z (PMC7453518; doi:10.1186/s13059-020-02114-z)
Supplement: Supplementary file 9 — Additional file 9: Table S9. Target CpGs that overlap with trans-meQTL CpGs identified by Huan et al. [file 13059_2020_2114_MOESM9_ESM.csv]

CpG	GI	meQTL_SNP	Distance_GI_SNP
cg00004105	ENSG00000184517	16:75009704	172685
cg00004105	ENSG00000184517	16:75015293	167096
cg00004105	ENSG00000184517	16:75017513	164876
cg00004105	ENSG00000184517	16:75079805	102584
cg00004105	ENSG00000184517	16:75082922	99467
cg00004105	ENSG00000184517	16:75083264	99125
cg00004105	ENSG00000184517	16:75085573	96816
cg00004105	ENSG00000184517	16:75091271	91118
cg00004105	ENSG00000184517	16:75101561	80828
cg00004105	ENSG00000184517	16:75109124	73265
cg00004105	ENSG00000184517	16:75109171	73218
cg00004105	ENSG00000184517	16:75116628	65761
cg00004105	ENSG00000184517	16:75118906	63483
cg00004105	ENSG00000184517	16:75126903	55486
cg00004105	ENSG00000184517	16:75144265	38124
cg00004105	ENSG00000184517	16:75145820:TATC_	36569
cg00004105	ENSG00000184517	16:75146711	35678
cg00004105	ENSG00000184517	16:75152826	29563
cg00004105	ENSG00000184517	16:75152974	29415
cg00004105	ENSG00000184517	16:75153031	29358
cg00004105	ENSG00000184517	16:75155266	27123
cg00004105	ENSG00000184517	16:75155284	27105
cg00004105	ENSG00000184517	16:75156407	25982
cg00004105	ENSG00000184517	16:75157617	24772
cg00004105	ENSG00000184517	16:75157833:CA_C	24556
cg00004105	ENSG00000184517	16:75157897	24492
cg00004105	ENSG00000184517	16:75158001	24388
cg00004105	ENSG00000184517	16:75158159	24230
cg00004105	ENSG00000184517	16:75158224	24165
cg00004105	ENSG00000184517	16:75158292	24097
cg00004105	ENSG00000184517	16:75158350	24039
cg00004105	ENSG00000184517	16:75158583	23806
cg00004105	ENSG00000184517	16:75158678	23711
cg00004105	ENSG00000184517	16:75159034	23355
cg00004105	ENSG00000184517	16:75159501	22888
cg00004105	ENSG00000184517	16:75159506	22883
cg00004105	ENSG00000184517	16:75159516	22873
cg00004105	ENSG00000184517	16:75160044	22345
cg00004105	ENSG00000184517	16:75160046	22343
cg00004105	ENSG00000184517	16:75160065	22324
cg00004105	ENSG00000184517	16:75160079	22310
cg00004105	ENSG00000184517	16:75160192	22197
cg00004105	ENSG00000184517	16:75160366	22023
cg00004105	ENSG00000184517	16:75160400	21989
cg00004105	ENSG00000184517	16:75160718	21671
cg00004105	ENSG00000184517	16:75160729	21660
cg00004105	ENSG00000184517	16:75160753	21636
cg00004105	ENSG00000184517	16:75161103	21286
cg00004105	ENSG00000184517	16:75161116	21273
cg00004105	ENSG00000184517	16:75161145	21244
cg00004105	ENSG00000184517	16:75161170	21219
cg00004105	ENSG00000184517	16:75161247	21142
cg00004105	ENSG00000184517	16:75161305	21084
cg00004105	ENSG00000184517	16:75161344	21045
cg00004105	ENSG00000184517	16:75162106	20283
cg00004105	ENSG00000184517	16:75162298	20091
cg00004105	ENSG00000184517	16:75162379	20010
cg00004105	ENSG00000184517	16:75162708	19681
cg00004105	ENSG00000184517	16:75162763	19626
cg00004105	ENSG00000184517	16:75162903	19486
cg00004105	ENSG00000184517	16:75163324	19065
cg00004105	ENSG00000184517	16:75163517	18872
cg00004105	ENSG00000184517	16:75163621	18768
cg00004105	ENSG00000184517	16:75163668	18721
cg00004105	ENSG00000184517	16:75163845	18544
cg00004105	ENSG00000184517	16:75164141	18248
cg00004105	ENSG00000184517	16:75165374	17015
cg00004105	ENSG00000184517	16:75165980	16409
cg00004105	ENSG00000184517	16:75166061	16328
cg00004105	ENSG00000184517	16:75167765	14624
cg00004105	ENSG00000184517	16:75169653:C_CT	12736
cg00004105	ENSG00000184517	16:75170426	11963
cg00004105	ENSG00000184517	16:75171471:GCCT_	10918
cg00004105	ENSG00000184517	16:75172084	10305
cg00004105	ENSG00000184517	16:75172117	10272
cg00004105	ENSG00000184517	16:75172340	10049
cg00004105	ENSG00000184517	16:75172457	9932
cg00004105	ENSG00000184517	16:75173076	9313
cg00004105	ENSG00000184517	16:75173298	9091
cg00004105	ENSG00000184517	16:75173337	9052
cg00004105	ENSG00000184517	16:75173477	8912
cg00004105	ENSG00000184517	16:75174049	8340
cg00004105	ENSG00000184517	16:75174580	7809
cg00004105	ENSG00000184517	16:75174721	7668
cg00004105	ENSG00000184517	16:75174737	7652
cg00004105	ENSG00000184517	16:75174965	7424
cg00004105	ENSG00000184517	16:75175983	6406
cg00004105	ENSG00000184517	16:75175989	6400
cg00004105	ENSG00000184517	16:75176575	5814
cg00004105	ENSG00000184517	16:75176663	5726
cg00004105	ENSG00000184517	16:75177144	5245
cg00004105	ENSG00000184517	16:75178345	4044
cg00004105	ENSG00000184517	16:75178430	3959
cg00004105	ENSG00000184517	16:75178561	3828
cg00004105	ENSG00000184517	16:75178714	3675
cg00004105	ENSG00000184517	16:75179677	2712
cg00004105	ENSG00000184517	16:75180124	2265
cg00004105	ENSG00000184517	16:75180514	1875
cg00004105	ENSG00000184517	16:75180680	1709
cg00004105	ENSG00000184517	16:75180759	1630
cg00004105	ENSG00000184517	16:75180970	1419
cg00004105	ENSG00000184517	16:75181554	835
cg00004105	ENSG00000184517	16:75181579	810
cg00004105	ENSG00000184517	16:75182089	300
cg00004105	ENSG00000184517	16:75182147	242
cg00004105	ENSG00000184517	16:75182354	35
cg00004105	ENSG00000184517	16:75184661	0
cg00004105	ENSG00000184517	16:75185764	0
cg00004105	ENSG00000184517	16:75187465	0
cg00004105	ENSG00000184517	16:75187610	0
cg00004105	ENSG00000184517	16:75188508	0
cg00004105	ENSG00000184517	16:75189182	0
cg00004105	ENSG00000184517	16:75191022	0
cg00004105	ENSG00000184517	16:75191702	0
cg00004105	ENSG00000184517	16:75192098	0
cg00004105	ENSG00000184517	16:75193167	0
cg00004105	ENSG00000184517	16:75195765	0
cg00004105	ENSG00000184517	16:75197818	0
cg00004105	ENSG00000184517	16:75199094	0
cg00004105	ENSG00000184517	16:75200037	0
cg00004105	ENSG00000184517	16:75200103	0
cg00004105	ENSG00000184517	16:75200595:CAT_C	0
cg00004105	ENSG00000184517	16:75201262	0
cg00004105	ENSG00000184517	16:75201992	0
cg00004105	ENSG00000184517	16:75202730	0
cg00004105	ENSG00000184517	16:75204282	0
cg00004105	ENSG00000184517	16:75204325	0
cg00004105	ENSG00000184517	16:75204443	0
cg00004105	ENSG00000184517	16:75205213	0
cg00004105	ENSG00000184517	16:75207097	962
cg00004105	ENSG00000184517	16:75209790	3655
cg00004105	ENSG00000184517	16:75210167	4032
cg00004105	ENSG00000184517	16:75210233	4098
cg00004105	ENSG00000184517	16:75211347	5212
cg00004105	ENSG00000184517	16:75212174:C_CA	6039
cg00004105	ENSG00000184517	16:75214112	7977
cg00004105	ENSG00000184517	16:75214890:A_AG	8755
cg00004105	ENSG00000184517	16:75215963	9828
cg00004105	ENSG00000184517	16:75216238:TTA_T	10103
cg00004105	ENSG00000184517	16:75217180	11045
cg00004105	ENSG00000184517	16:75217897	11762
cg00004105	ENSG00000184517	16:75218176	12041
cg00004105	ENSG00000184517	16:75220802	14667
cg00004105	ENSG00000184517	16:75223516	17381
cg00004105	ENSG00000184517	16:75223891	17756
cg00004105	ENSG00000184517	16:75224367	18232
cg00004105	ENSG00000184517	16:75225475	19340
cg00004105	ENSG00000184517	16:75225948	19813
cg00004105	ENSG00000184517	16:75226838	20703
cg00004105	ENSG00000184517	16:75228060	21925
cg00004105	ENSG00000184517	16:75228604	22469
cg00004105	ENSG00000184517	16:75229833	23698
cg00004105	ENSG00000184517	16:75229970	23835
cg00004105	ENSG00000184517	16:75230004	23869
cg00004105	ENSG00000184517	16:75230025	23890
cg00004105	ENSG00000184517	16:75230063	23928
cg00004105	ENSG00000184517	16:75230452	24317
cg00004105	ENSG00000184517	16:75230696	24561
cg00004105	ENSG00000184517	16:75231021	24886
cg00004105	ENSG00000184517	16:75231055	24920
cg00004105	ENSG00000184517	16:75231884	25749
cg00004105	ENSG00000184517	16:75231978	25843
cg00004105	ENSG00000184517	16:75232286	26151
cg00026974	ENSG00000150401	13:114100251	9882
cg00026974	ENSG00000150401	13:114100364	9769
cg00026974	ENSG00000150401	13:114100387:ACCT_	9746
cg00026974	ENSG00000150401	13:114100392:CTCA_	9741
cg00026974	ENSG00000150401	13:114100541	9592
cg00026974	ENSG00000150401	13:114100668	9465
cg00026974	ENSG00000150401	13:114100875	9258
cg00026974	ENSG00000150401	13:114101485:TG_T	8648
cg00026974	ENSG00000150401	13:114101763	8370
cg00026974	ENSG00000150401	13:114101908:CATGT	8225
cg00026974	ENSG00000150401	13:114102989:T_TGG	7144
cg00026974	ENSG00000150401	13:114103075	7058
cg00026974	ENSG00000150401	13:114105991	4142
cg00026974	ENSG00000150401	13:114106698	3435
cg00026974	ENSG00000150401	13:114106974	3159
cg00026974	ENSG00000150401	13:114106979	3154
cg00026974	ENSG00000150401	13:114110660	0
cg00026974	ENSG00000150401	13:114112008	0
cg00026974	ENSG00000150401	13:114112287	0
cg00026974	ENSG00000150401	13:114114773	0
cg00026974	ENSG00000150401	13:114114858	0
cg00026974	ENSG00000150401	13:114116722	0
cg00026974	ENSG00000150401	13:114120006	0
cg00026974	ENSG00000150401	13:114120500	0
cg00026974	ENSG00000150401	13:114120962	0
cg00026974	ENSG00000150401	13:114121501	0
cg00026974	ENSG00000150401	13:114122345	0
cg00026974	ENSG00000150401	13:114123724	0
cg00026974	ENSG00000150401	13:114125300	0
cg00026974	ENSG00000150401	13:114126728:CG_C	0
cg00026974	ENSG00000150401	13:114126729	0
cg00026974	ENSG00000150401	13:114126731	0
cg00026974	ENSG00000150401	13:114126731:A_AC	0
cg00026974	ENSG00000150401	13:114127141	0
cg00026974	ENSG00000150401	13:114128382	0
cg00026974	ENSG00000150401	13:114128782	0
cg00026974	ENSG00000150401	13:114129113	0
cg00026974	ENSG00000150401	13:114131289	0
cg00026974	ENSG00000150401	13:114131733:GT_G	0
cg00026974	ENSG00000150401	13:114131954	0
cg00026974	ENSG00000150401	13:114133640	0
cg00026974	ENSG00000150401	13:114133961	0
cg00026974	ENSG00000150401	13:114134107	0
cg00026974	ENSG00000150401	13:114135374	0
cg00026974	ENSG00000150401	13:114135437	0
cg00026974	ENSG00000150401	13:114136102	0
cg00026974	ENSG00000150401	13:114136110	0
cg00026974	ENSG00000150401	13:114137798	0
cg00026974	ENSG00000150401	13:114138107	0
cg00026974	ENSG00000150401	13:114138622	0
cg00026974	ENSG00000150401	13:114138733	0
cg00026974	ENSG00000150401	13:114141062	0
cg00026974	ENSG00000150401	13:114141136	0
cg00026974	ENSG00000150401	13:114141295	0
cg00026974	ENSG00000150401	13:114141447	0
cg00026974	ENSG00000150401	13:114142061	0
cg00026974	ENSG00000150401	13:114144842	0
cg00026974	ENSG00000150401	13:114145199	0
cg00026974	ENSG00000150401	13:114145614	346
cg00026974	ENSG00000150401	13:114146748	1480
cg00026974	ENSG00000150401	13:114146893	1625
cg00026974	ENSG00000150401	13:114147419:G_GT	2151
cg00026974	ENSG00000150401	13:114147997	2729
cg00026974	ENSG00000150401	13:114148720	3452
cg00026974	ENSG00000150401	13:114148952	3684
cg00026974	ENSG00000150401	13:114149181	3913
cg00026974	ENSG00000150401	13:114149460	4192
cg00026974	ENSG00000150401	13:114149518	4250
cg00026974	ENSG00000150401	13:114149534	4266
cg00026974	ENSG00000150401	13:114149739	4471
cg00026974	ENSG00000150401	13:114149792	4524
cg00026974	ENSG00000150401	13:114149891	4623
cg00026974	ENSG00000150401	13:114150107	4839
cg00026974	ENSG00000150401	13:114150358	5090
cg00026974	ENSG00000150401	13:114150433	5165
cg00026974	ENSG00000150401	13:114150592	5324
cg00026974	ENSG00000150401	13:114150795	5527
cg00026974	ENSG00000150401	13:114150850	5582
cg00026974	ENSG00000150401	13:114151269	6001
cg00026974	ENSG00000150401	13:114151360	6092
cg00026974	ENSG00000150401	13:114151521	6253
cg00026974	ENSG00000150401	13:114151678	6410
cg00026974	ENSG00000150401	13:114151860	6592
cg00026974	ENSG00000150401	13:114151866	6598
cg00026974	ENSG00000150401	13:114151949	6681
cg00026974	ENSG00000150401	13:114152184	6916
cg00026974	ENSG00000150401	13:114152245	6977
cg00026974	ENSG00000150401	13:114152265	6997
cg00026974	ENSG00000150401	13:114152274	7006
cg00026974	ENSG00000150401	13:114152292	7024
cg00026974	ENSG00000150401	13:114152440	7172
cg00026974	ENSG00000150401	13:114152517	7249
cg00026974	ENSG00000150401	13:114152755	7487
cg00026974	ENSG00000150401	13:114152919	7651
cg00026974	ENSG00000150401	13:114152928	7660
cg00026974	ENSG00000150401	13:114153181	7913
cg00026974	ENSG00000150401	13:114153193:CAA_C	7925
cg00026974	ENSG00000150401	13:114153216:GGT_G	7948
cg00026974	ENSG00000150401	13:114153217:GT_G	7949
cg00026974	ENSG00000150401	13:114153348	8080
cg00026974	ENSG00000150401	13:114153471	8203
cg00026974	ENSG00000150401	13:114153588	8320
cg00026974	ENSG00000150401	13:114153783	8515
cg00026974	ENSG00000150401	13:114154208	8940
cg00026974	ENSG00000150401	13:114154419	9151
cg00026974	ENSG00000150401	13:114154730	9462
cg00026974	ENSG00000150401	13:114154874	9606
cg00026974	ENSG00000150401	13:114155176	9908
cg00026974	ENSG00000150401	13:114155230	9962
cg00026974	ENSG00000150401	13:114155257	9989
cg00026974	ENSG00000150401	13:114155345	10077
cg00026974	ENSG00000150401	13:114155356	10088
cg00026974	ENSG00000150401	13:114155368	10100
cg00026974	ENSG00000150401	13:114155411	10143
cg00026974	ENSG00000150401	13:114155524	10256
cg00026974	ENSG00000150401	13:114155653	10385
cg00026974	ENSG00000150401	13:114155706	10438
cg00026974	ENSG00000150401	13:114155742	10474
cg00026974	ENSG00000150401	13:114155774	10506
cg00026974	ENSG00000150401	13:114155965	10697
cg00026974	ENSG00000150401	13:114155982	10714
cg00026974	ENSG00000150401	13:114156093	10825
cg00026974	ENSG00000150401	13:114156473	11205
cg00026974	ENSG00000150401	13:114156517	11249
cg00026974	ENSG00000150401	13:114156615	11347
cg00026974	ENSG00000150401	13:114157177	11909
cg00026974	ENSG00000150401	13:114157305	12037
cg00026974	ENSG00000150401	13:114157569	12301
cg00026974	ENSG00000150401	13:114157650	12382
cg00026974	ENSG00000150401	13:114157724	12456
cg00026974	ENSG00000150401	13:114157952	12684
cg00026974	ENSG00000150401	13:114158330	13062
cg00026974	ENSG00000150401	13:114158359	13091
cg00026974	ENSG00000150401	13:114158614	13346
cg00026974	ENSG00000150401	13:114158620	13352
cg00026974	ENSG00000150401	13:114158706	13438
cg00026974	ENSG00000150401	13:114158727	13459
cg00026974	ENSG00000150401	13:114158828	13560
cg00026974	ENSG00000150401	13:114158900	13632
cg00026974	ENSG00000150401	13:114158976	13708
cg00026974	ENSG00000150401	13:114159124	13856
cg00026974	ENSG00000150401	13:114159308	14040
cg00026974	ENSG00000150401	13:114159397	14129
cg00026974	ENSG00000150401	13:114159404	14136
cg00026974	ENSG00000150401	13:114159482	14214
cg00026974	ENSG00000150401	13:114159764	14496
cg00026974	ENSG00000150401	13:114159789	14521
cg00026974	ENSG00000150401	13:114159797	14529
cg00026974	ENSG00000150401	13:114159872	14604
cg00026974	ENSG00000150401	13:114159903	14635
cg00026974	ENSG00000150401	13:114160151	14883
cg00026974	ENSG00000150401	13:114160392	15124
cg00026974	ENSG00000150401	13:114160403:G_GTC	15135
cg00026974	ENSG00000150401	13:114160439	15171
cg00026974	ENSG00000150401	13:114160494:AG_A	15226
cg00026974	ENSG00000150401	13:114160499	15231
cg00026974	ENSG00000150401	13:114160506	15238
cg00026974	ENSG00000150401	13:114160604:T_TG	15336
cg00026974	ENSG00000150401	13:114160867:TGTGT	15599
cg00026974	ENSG00000150401	13:114160910	15642
cg00026974	ENSG00000150401	13:114161169	15901
cg00026974	ENSG00000150401	13:114161262	15994
cg00026974	ENSG00000150401	13:114161312	16044
cg00026974	ENSG00000150401	13:114161382	16114
cg00026974	ENSG00000150401	13:114161464	16196
cg00026974	ENSG00000150401	13:114161465	16197
cg00026974	ENSG00000150401	13:114161565:G_GT	16297
cg00026974	ENSG00000150401	13:114161819	16551
cg00026974	ENSG00000150401	13:114161875	16607
cg00026974	ENSG00000150401	13:114162033	16765
cg00026974	ENSG00000150401	13:114162283	17015
cg00026974	ENSG00000150401	13:114162310	17042
cg00026974	ENSG00000150401	13:114162347	17079
cg00026974	ENSG00000150401	13:114162432	17164
cg00026974	ENSG00000150401	13:114162579	17311
cg00026974	ENSG00000150401	13:114162594	17326
cg00026974	ENSG00000150401	13:114162635	17367
cg00026974	ENSG00000150401	13:114162722	17454
cg00026974	ENSG00000150401	13:114162802	17534
cg00026974	ENSG00000150401	13:114163314	18046
cg00026974	ENSG00000150401	13:114163356	18088
cg00026974	ENSG00000150401	13:114163430	18162
cg00026974	ENSG00000150401	13:114163618	18350
cg00026974	ENSG00000150401	13:114163627	18359
cg00026974	ENSG00000150401	13:114163682	18414
cg00026974	ENSG00000150401	13:114163764:C_CCT	18496
cg00026974	ENSG00000150401	13:114163848	18580
cg00026974	ENSG00000150401	13:114163986	18718
cg00026974	ENSG00000150401	13:114164031	18763
cg00026974	ENSG00000150401	13:114164080	18812
cg00026974	ENSG00000150401	13:114164099	18831
cg00026974	ENSG00000150401	13:114164277	19009
cg00026974	ENSG00000150401	13:114164380	19112
cg00026974	ENSG00000150401	13:114164401	19133
cg00026974	ENSG00000150401	13:114164410	19142
cg00026974	ENSG00000150401	13:114164431	19163
cg00026974	ENSG00000150401	13:114164526	19258
cg00026974	ENSG00000150401	13:114164843	19575
cg00026974	ENSG00000150401	13:114164912	19644
cg00026974	ENSG00000150401	13:114164934	19666
cg00026974	ENSG00000150401	13:114165250	19982
cg00026974	ENSG00000150401	13:114165260	19992
cg00026974	ENSG00000150401	13:114165343	20075
cg00026974	ENSG00000150401	13:114165412	20144
cg00026974	ENSG00000150401	13:114165431	20163
cg00026974	ENSG00000150401	13:114165490	20222
cg00026974	ENSG00000150401	13:114165557	20289
cg00026974	ENSG00000150401	13:114165763	20495
cg00026974	ENSG00000150401	13:114165831	20563
cg00026974	ENSG00000150401	13:114166070	20802
cg00026974	ENSG00000150401	13:114166089	20821
cg00026974	ENSG00000150401	13:114166154	20886
cg00026974	ENSG00000150401	13:114166247	20979
cg00026974	ENSG00000150401	13:114166276	21008
cg00026974	ENSG00000150401	13:114166284	21016
cg00026974	ENSG00000150401	13:114166329	21061
cg00026974	ENSG00000150401	13:114166347	21079
cg00026974	ENSG00000150401	13:114166476	21208
cg00026974	ENSG00000150401	13:114166623	21355
cg00026974	ENSG00000150401	13:114166656	21388
cg00026974	ENSG00000150401	13:114166776	21508
cg00026974	ENSG00000150401	13:114167044	21776
cg00026974	ENSG00000150401	13:114167061	21793
cg00026974	ENSG00000150401	13:114167097	21829
cg00026974	ENSG00000150401	13:114167112	21844
cg00026974	ENSG00000150401	13:114167187	21919
cg00026974	ENSG00000150401	13:114167313	22045
cg00026974	ENSG00000150401	13:114167414	22146
cg00026974	ENSG00000150401	13:114167707:CAG_C	22439
cg00026974	ENSG00000150401	13:114167715	22447
cg00026974	ENSG00000150401	13:114167729	22461
cg00026974	ENSG00000150401	13:114167761	22493
cg00026974	ENSG00000150401	13:114167971	22703
cg00026974	ENSG00000150401	13:114168447	23179
cg00026974	ENSG00000150401	13:114168547:A_AT	23279
cg00026974	ENSG00000150401	13:114168811	23543
cg00026974	ENSG00000150401	13:114168815	23547
cg00026974	ENSG00000150401	13:114169569	24301
cg00026974	ENSG00000150401	13:114169933	24665
cg00026974	ENSG00000150401	13:114170056	24788
cg00026974	ENSG00000150401	13:114170062	24794
cg00026974	ENSG00000150401	13:114170311	25043
cg00026974	ENSG00000150401	13:114170878:CT_C	25610
cg00026974	ENSG00000150401	13:114170879	25611
cg00026974	ENSG00000150401	13:114170894:AG_A	25626
cg00026974	ENSG00000150401	13:114171685	26417
cg00026974	ENSG00000150401	13:114171697	26429
cg00026974	ENSG00000150401	13:114171705	26437
cg00026974	ENSG00000150401	13:114171789	26521
cg00026974	ENSG00000150401	13:114171794	26526
cg00026974	ENSG00000150401	13:114171795	26527
cg00026974	ENSG00000150401	13:114171952	26684
cg00026974	ENSG00000150401	13:114172744	27476
cg00026974	ENSG00000150401	13:114173232	27964
cg00026974	ENSG00000150401	13:114173236	27968
cg00026974	ENSG00000150401	13:114173608	28340
cg00026974	ENSG00000150401	13:114174141	28873
cg00026974	ENSG00000150401	13:114174283	29015
cg00026974	ENSG00000150401	13:114174575	29307
cg00026974	ENSG00000150401	13:114174753	29485
cg00026974	ENSG00000150401	13:114174755	29487
cg00026974	ENSG00000150401	13:114175004	29736
cg00026974	ENSG00000150401	13:114175032	29764
cg00026974	ENSG00000150401	13:114175038	29770
cg00026974	ENSG00000150401	13:114175109	29841
cg00026974	ENSG00000150401	13:114175300	30032
cg00026974	ENSG00000150401	13:114175358	30090
cg00026974	ENSG00000150401	13:114175387	30119
cg00026974	ENSG00000150401	13:114175873	30605
cg00026974	ENSG00000150401	13:114176028	30760
cg00026974	ENSG00000150401	13:114176323	31055
cg00026974	ENSG00000150401	13:114176365	31097
cg00026974	ENSG00000150401	13:114176846	31578
cg00026974	ENSG00000150401	13:114176890	31622
cg00026974	ENSG00000150401	13:114176950	31682
cg00026974	ENSG00000150401	13:114176954	31686
cg00026974	ENSG00000150401	13:114176968	31700
cg00026974	ENSG00000150401	13:114177174	31906
cg00026974	ENSG00000150401	13:114177293	32025
cg00026974	ENSG00000150401	13:114177369	32101
cg00026974	ENSG00000150401	13:114177451:CTT_C	32183
cg00026974	ENSG00000150401	13:114177518	32250
cg00026974	ENSG00000150401	13:114177558	32290
cg00026974	ENSG00000150401	13:114177725	32457
cg00026974	ENSG00000150401	13:114177851	32583
cg00026974	ENSG00000150401	13:114178222	32954
cg00026974	ENSG00000150401	13:114178434:TGTCA	33166
cg00026974	ENSG00000150401	13:114178996	33728
cg00026974	ENSG00000150401	13:114179020	33752
cg00026974	ENSG00000150401	13:114179230:TTTTA	33962
cg00026974	ENSG00000150401	13:114179304	34036
cg00026974	ENSG00000150401	13:114179366	34098
cg00026974	ENSG00000150401	13:114179631	34363
cg00026974	ENSG00000150401	13:114179699	34431
cg00026974	ENSG00000150401	13:114179704	34436
cg00026974	ENSG00000150401	13:114179728	34460
cg00026974	ENSG00000150401	13:114179930	34662
cg00026974	ENSG00000150401	13:114179990	34722
cg00026974	ENSG00000150401	13:114180350	35082
cg00026974	ENSG00000150401	13:114180378	35110
cg00026974	ENSG00000150401	13:114180446	35178
cg00026974	ENSG00000150401	13:114180686	35418
cg00026974	ENSG00000150401	13:114180787	35519
cg00026974	ENSG00000150401	13:114181160	35892
cg00026974	ENSG00000150401	13:114181169	35901
cg00026974	ENSG00000150401	13:114181316	36048
cg00026974	ENSG00000150401	13:114181496	36228
cg00026974	ENSG00000150401	13:114182089:T_TCT	36821
cg00026974	ENSG00000150401	13:114182092:C_CCT	36824
cg00026974	ENSG00000150401	13:114182103	36835
cg00026974	ENSG00000150401	13:114182660	37392
cg00026974	ENSG00000150401	13:114183018	37750
cg00026974	ENSG00000150401	13:114183365	38097
cg00026974	ENSG00000150401	13:114183761	38493
cg00026974	ENSG00000150401	13:114184603	39335
cg00026974	ENSG00000150401	13:114185307	40039
cg00026974	ENSG00000150401	13:114185566	40298
cg00026974	ENSG00000150401	13:114185805	40537
cg00026974	ENSG00000150401	13:114186112	40844
cg00026974	ENSG00000150401	13:114186178	40910
cg00026974	ENSG00000150401	13:114186396	41128
cg00026974	ENSG00000150401	13:114186666	41398
cg00026974	ENSG00000150401	13:114186800	41532
cg00026974	ENSG00000150401	13:114187158	41890
cg00026974	ENSG00000150401	13:114187488	42220
cg00026974	ENSG00000150401	13:114187614	42346
cg00026974	ENSG00000150401	13:114187801	42533
cg00026974	ENSG00000150401	13:114188165	42897
cg00026974	ENSG00000150401	13:114188291	43023
cg00026974	ENSG00000150401	13:114189104:CA_C	43836
cg00026974	ENSG00000150401	13:114189618	44350
cg00026974	ENSG00000150401	13:114189789	44521
cg00026974	ENSG00000150401	13:114190713	45445
cg00026974	ENSG00000150401	13:114191214	45946
cg00026974	ENSG00000150401	13:114191502	46234
cg00026974	ENSG00000150401	13:114191691	46423
cg00026974	ENSG00000150401	13:114191741	46473
cg00026974	ENSG00000150401	13:114192125	46857
cg00026974	ENSG00000150401	13:114192393	47125
cg00026974	ENSG00000150401	13:114192430:T_TTG	47162
cg00026974	ENSG00000150401	13:114192798	47530
cg00026974	ENSG00000150401	13:114192885	47617
cg00026974	ENSG00000150401	13:114192910	47642
cg00026974	ENSG00000150401	13:114193023:ATGC_	47755
cg00026974	ENSG00000150401	13:114193102	47834
cg00026974	ENSG00000150401	13:114193210	47942
cg00026974	ENSG00000150401	13:114193525	48257
cg00026974	ENSG00000150401	13:114193547	48279
cg00026974	ENSG00000150401	13:114193878	48610
cg00026974	ENSG00000150401	13:114194068	48800
cg00026974	ENSG00000150401	13:114194566	49298
cg00026974	ENSG00000150401	13:114194964	49696
cg00026974	ENSG00000150401	13:114195161	49893
cg00026974	ENSG00000150401	13:114195647	50379
cg00026974	ENSG00000150401	13:114195970	50702
cg00026974	ENSG00000150401	13:114196687	51419
cg00026974	ENSG00000150401	13:114196844	51576
cg00026974	ENSG00000150401	13:114196926	51658
cg00026974	ENSG00000150401	13:114197141	51873
cg00026974	ENSG00000150401	13:114197252	51984
cg00026974	ENSG00000150401	13:114197351:CGT_C	52083
cg00026974	ENSG00000150401	13:114198447	53179
cg00026974	ENSG00000150401	13:114198509	53241
cg00026974	ENSG00000150401	13:114198534	53266
cg00026974	ENSG00000150401	13:114198708	53440
cg00026974	ENSG00000150401	13:114198836	53568
cg00026974	ENSG00000150401	13:114198956	53688
cg00026974	ENSG00000150401	13:114199252	53984
cg00026974	ENSG00000150401	13:114199372:A_ACC	54104
cg00026974	ENSG00000150401	13:114199622:C_CAG	54354
cg00026974	ENSG00000150401	13:114199652	54384
cg00026974	ENSG00000150401	13:114199662	54394
cg00026974	ENSG00000150401	13:114199697	54429
cg00026974	ENSG00000150401	13:114199757	54489
cg00026974	ENSG00000150401	13:114199909	54641
cg00026974	ENSG00000150401	13:114200145	54877
cg00026974	ENSG00000150401	13:114200146	54878
cg00026974	ENSG00000150401	13:114200813	55545
cg00026974	ENSG00000150401	13:114201327	56059
cg00026974	ENSG00000150401	13:114201370	56102
cg00026974	ENSG00000150401	13:114201576	56308
cg00026974	ENSG00000150401	13:114201742	56474
cg00026974	ENSG00000150401	13:114202092	56824
cg00026974	ENSG00000150401	13:114202165	56897
cg00026974	ENSG00000150401	13:114202339:TGGGG	57071
cg00026974	ENSG00000150401	13:114202349:GC_G	57081
cg00026974	ENSG00000150401	13:114202532	57264
cg00026974	ENSG00000150401	13:114202549	57281
cg00026974	ENSG00000150401	13:114202560	57292
cg00026974	ENSG00000150401	13:114202575	57307
cg00026974	ENSG00000150401	13:114202592	57324
cg00026974	ENSG00000150401	13:114202873	57605
cg00026974	ENSG00000150401	13:114202966	57698
cg00026974	ENSG00000150401	13:114203423	58155
cg00026974	ENSG00000150401	13:114203579	58311
cg00026974	ENSG00000150401	13:114203603	58335
cg00026974	ENSG00000150401	13:114203670	58402
cg00026974	ENSG00000150401	13:114204175	58907
cg00026974	ENSG00000150401	13:114204255	58987
cg00026974	ENSG00000150401	13:114204369	59101
cg00026974	ENSG00000150401	13:114204560	59292
cg00026974	ENSG00000150401	13:114204570	59302
cg00026974	ENSG00000150401	13:114204689	59421
cg00026974	ENSG00000150401	13:114204771	59503
cg00026974	ENSG00000150401	13:114204974	59706
cg00026974	ENSG00000150401	13:114205129	59861
cg00026974	ENSG00000150401	13:114205337	60069
cg00026974	ENSG00000150401	13:114205481	60213
cg00026974	ENSG00000150401	13:114205518	60250
cg00026974	ENSG00000150401	13:114205717	60449
cg00026974	ENSG00000150401	13:114205719	60451
cg00026974	ENSG00000150401	13:114205788	60520
cg00026974	ENSG00000150401	13:114205836	60568
cg00026974	ENSG00000150401	13:114205883	60615
cg00026974	ENSG00000150401	13:114205979	60711
cg00026974	ENSG00000150401	13:114206041	60773
cg00026974	ENSG00000150401	13:114206194	60926
cg00026974	ENSG00000150401	13:114206412	61144
cg00026974	ENSG00000150401	13:114206424:T_TG	61156
cg00026974	ENSG00000150401	13:114206684	61416
cg00026974	ENSG00000150401	13:114206871	61603
cg00026974	ENSG00000150401	13:114206936	61668
cg00026974	ENSG00000150401	13:114207009:TA_T	61741
cg00026974	ENSG00000150401	13:114207730	62462
cg00026974	ENSG00000150401	13:114208962:G_GT	63694
cg00026974	ENSG00000150401	13:114212074:TGCTC	66806
cg00026974	ENSG00000150401	13:114212077:TCG_T	66809
cg00026974	ENSG00000150401	13:114212079	66811
cg00026974	ENSG00000150401	13:114212496	67228
cg00026974	ENSG00000150401	13:114212852	67584
cg00026974	ENSG00000150401	13:114213031	67763
cg00026974	ENSG00000150401	13:114213833:C_CA	68565
cg00026974	ENSG00000150401	13:114214223	68955
cg00026974	ENSG00000150401	13:114214499	69231
cg00026974	ENSG00000150401	13:114214701	69433
cg00026974	ENSG00000150401	13:114215226	69958
cg00026974	ENSG00000150401	13:114215504	70236
cg00026974	ENSG00000150401	13:114215617	70349
cg00026974	ENSG00000150401	13:114216310	71042
cg00026974	ENSG00000150401	13:114216360	71092
cg00026974	ENSG00000150401	13:114216755	71487
cg00026974	ENSG00000150401	13:114216892	71624
cg00026974	ENSG00000150401	13:114217095	71827
cg00026974	ENSG00000150401	13:114217395	72127
cg00026974	ENSG00000150401	13:114217456	72188
cg00026974	ENSG00000150401	13:114218606	73338
cg00026974	ENSG00000150401	13:114218770:AC_A	73502
cg00026974	ENSG00000150401	13:114220777	75509
cg00026974	ENSG00000150401	13:114220887	75619
cg00026974	ENSG00000150401	13:114222206	76938
cg00026974	ENSG00000150401	13:114225635	80367
cg00026974	ENSG00000150401	13:114226144	80876
cg00026974	ENSG00000150401	13:114226386	81118
cg00026974	ENSG00000150401	13:114226945	81677
cg00026974	ENSG00000150401	13:114228968	83700
cg00026974	ENSG00000150401	13:114230999	85731
cg00026974	ENSG00000150401	13:114232697	87429
cg00026974	ENSG00000150401	13:114233438	88170
cg00026974	ENSG00000150401	13:114233894:G_GC	88626
cg00026974	ENSG00000150401	13:114236924	91656
cg00026974	ENSG00000150401	13:114239382	94114
cg00026974	ENSG00000150401	13:114239419	94151
cg00026974	ENSG00000150401	13:114239800	94532
cg00026974	ENSG00000150401	13:114241227	95959
cg00026974	ENSG00000150401	13:114241527	96259
cg00026974	ENSG00000150401	13:114241635:CAG_C	96367
cg00026974	ENSG00000150401	13:114243121	97853
cg00026974	ENSG00000150401	13:114246779	101511
cg00026974	ENSG00000150401	13:114247867	102599
cg00026974	ENSG00000150401	13:114249807	104539
cg00026974	ENSG00000150401	13:114251215	105947
cg00026974	ENSG00000150401	13:114251448	106180
cg00026974	ENSG00000150401	13:114251448:TG_T	106180
cg00026974	ENSG00000150401	13:114251449	106181
cg00026974	ENSG00000150401	13:114252002	106734
cg00026974	ENSG00000150401	13:114252164	106896
cg00026974	ENSG00000150401	13:114252336	107068
cg00026974	ENSG00000150401	13:114252577	107309
cg00026974	ENSG00000150401	13:114254038	108770
cg00026974	ENSG00000150401	13:114256031	110763
cg00026974	ENSG00000150401	13:114256111	110843
cg00026974	ENSG00000150401	13:114256280	111012
cg00026974	ENSG00000150401	13:114256448	111180
cg00026974	ENSG00000150401	13:114256783:G_GT	111515
cg00026974	ENSG00000150401	13:114257619	112351
cg00026974	ENSG00000150401	13:114257910	112642
cg00026974	ENSG00000150401	13:114258337	113069
cg00026974	ENSG00000150401	13:114259570	114302
cg00026974	ENSG00000150401	13:114260228	114960
cg00026974	ENSG00000150401	13:114261808	116540
cg00026974	ENSG00000150401	13:114263719	118451
cg00026974	ENSG00000150401	13:114264517	119249
cg00026974	ENSG00000150401	13:114264693	119425
cg00026974	ENSG00000150401	13:114265950	120682
cg00026974	ENSG00000150401	13:114265951	120683
cg00026974	ENSG00000150401	13:114266757	121489
cg00026974	ENSG00000150401	13:114267332:T_TTT	122064
cg00026974	ENSG00000150401	13:114267337:T_TGT	122069
cg00026974	ENSG00000150401	13:114267345:T_TC	122077
cg00026974	ENSG00000150401	13:114267847	122579
cg00026974	ENSG00000150401	13:114267909:G_GTC	122641
cg00026974	ENSG00000150401	13:114268055:CTG_C	122787
cg00026974	ENSG00000150401	13:114268201	122933
cg00026974	ENSG00000150401	13:114270534:AAG_A	125266
cg00026974	ENSG00000150401	13:114270535:AG_A	125267
cg00026974	ENSG00000150401	13:114271221	125953
cg00026974	ENSG00000150401	13:114271988	126720
cg00026974	ENSG00000150401	13:114272886	127618
cg00026974	ENSG00000150401	13:114273803	128535
cg00026974	ENSG00000150401	13:114277201	131933
cg00026974	ENSG00000150401	13:114278038	132770
cg00026974	ENSG00000150401	13:114278335	133067
cg00026974	ENSG00000150401	13:114278559	133291
cg00026974	ENSG00000150401	13:114279308	134040
cg00026974	ENSG00000150401	13:114279897	134629
cg00026974	ENSG00000150401	13:114280031	134763
cg00026974	ENSG00000150401	13:114280249:GT_G	134981
cg00026974	ENSG00000150401	13:114282204	136936
cg00026974	ENSG00000150401	13:114283063	137795
cg00026974	ENSG00000150401	13:114283497	138229
cg00026974	ENSG00000150401	13:114283530	138262
cg00026974	ENSG00000150401	13:114284358	139090
cg00026974	ENSG00000150401	13:114284372	139104
cg00026974	ENSG00000150401	13:114288085	142817
cg00026974	ENSG00000150401	13:114288971	143703
cg00026974	ENSG00000150401	13:114289149	143881
cg00026974	ENSG00000150401	13:114289840	144572
cg00026974	ENSG00000150401	13:114291240	145972
cg00026974	ENSG00000150401	13:114291729	146461
cg00026974	ENSG00000150401	13:114292538	147270
cg00026974	ENSG00000150401	13:114292865	147597
cg00026974	ENSG00000150401	13:114295954	150686
cg00026974	ENSG00000150401	13:114298443	153175
cg00026974	ENSG00000150401	13:114299583:CT_C	154315
cg00026974	ENSG00000150401	13:114300547	155279
cg00026974	ENSG00000150401	13:114300692	155424
cg00026974	ENSG00000150401	13:114300888	155620
cg00026974	ENSG00000150401	13:114301055:C_CTG	155787
cg00026974	ENSG00000150401	13:114301963:C_CG	156695
cg00026974	ENSG00000150401	13:114301964	156696
cg00026974	ENSG00000150401	13:114301965	156697
cg00026974	ENSG00000150401	13:114302092	156824
cg00026974	ENSG00000150401	13:114302293	157025
cg00026974	ENSG00000150401	13:114302326	157058
cg00026974	ENSG00000150401	13:114302502	157234
cg00026974	ENSG00000150401	13:114302622	157354
cg00026974	ENSG00000150401	13:114303006	157738
cg00026974	ENSG00000150401	13:114303764	158496
cg00026974	ENSG00000150401	13:114305199	159931
cg00026974	ENSG00000150401	13:114305405	160137
cg00026974	ENSG00000150401	13:114305732	160464
cg00026974	ENSG00000150401	13:114308125	162857
cg00026974	ENSG00000150401	13:114309393	164125
cg00026974	ENSG00000150401	13:114311628	166360
cg00067824	ENSG00000198521	19:22097433:TTATA	62505
cg00067824	ENSG00000198521	19:22103726	68798
cg00067824	ENSG00000198521	19:22107866	72938
cg00067824	ENSG00000198521	19:22110669	75741
cg00067824	ENSG00000198521	19:22111366	76438
cg00067824	ENSG00000198521	19:22111885:GA_G	76957
cg00067824	ENSG00000198521	19:22112541:AACTC	77613
cg00067824	ENSG00000198521	19:22114704	79776
cg00067824	ENSG00000198521	19:22115865	80937
cg00067824	ENSG00000198521	19:22115901	80973
cg00067824	ENSG00000198521	19:22120269	85341
cg00067824	ENSG00000198521	19:22121293	86365
cg00067824	ENSG00000198521	19:22126138	91210
cg00067824	ENSG00000198521	19:22128279	93351
cg00067824	ENSG00000198521	19:22129555	94627
cg00067824	ENSG00000198521	19:22132868	97940
cg00067824	ENSG00000198521	19:22135270	100342
cg00067824	ENSG00000198521	19:22156585	121657
cg00067824	ENSG00000198521	19:22164646	129718
cg00067824	ENSG00000198521	19:22174292	139364
cg00067824	ENSG00000198521	19:22183920	148992
cg00067824	ENSG00000198521	19:22184693	149765
cg00067824	ENSG00000198521	19:22190378	155450
cg00067824	ENSG00000198521	19:22200382	165454
cg00067824	ENSG00000198521	19:22202783	167855
cg00067824	ENSG00000198521	19:22203237	168309
cg00067824	ENSG00000198521	19:22204573	169645
cg00067824	ENSG00000198521	19:22205528	170600
cg00067824	ENSG00000198521	19:22205566	170638
cg00067824	ENSG00000198521	19:22208090:TATAT	173162
cg00067824	ENSG00000198521	19:22208094:TATAA	173166
cg00067824	ENSG00000198521	19:22208314	173386
cg00067824	ENSG00000198521	19:22208751	173823
cg00067824	ENSG00000198521	19:22209753	174825
cg00067824	ENSG00000198521	19:22214352	179424
cg00067824	ENSG00000198521	19:22214873	179945
cg00067824	ENSG00000198521	19:22215441	180513
cg00067824	ENSG00000198521	19:22215967	181039
cg00067824	ENSG00000198521	19:22226159	191231
cg00067824	ENSG00000198521	19:22227432	192504
cg00067824	ENSG00000198521	19:22229306	194378
cg00067824	ENSG00000198521	19:22230671	195743
cg00067824	ENSG00000198521	19:22230956	196028
cg00067824	ENSG00000198521	19:22231102	196174
cg00067824	ENSG00000198521	19:22231123	196195
cg00067824	ENSG00000198521	19:22232023	197095
cg00067824	ENSG00000198521	19:22232024	197096
cg00067824	ENSG00000198521	19:22232107	197179
cg00067824	ENSG00000198521	19:22233509	198581
cg00067824	ENSG00000198521	19:22238666	203738
cg00067824	ENSG00000198521	19:22241176	206248
cg00067824	ENSG00000198521	19:22241702:G_GT	206774
cg00067824	ENSG00000198521	19:22243488	208560
cg00067824	ENSG00000198521	19:22245089	210161
cg00067824	ENSG00000198521	19:22245354	210426
cg00067824	ENSG00000198521	19:22246788	211860
cg00067824	ENSG00000198521	19:22247732	212804
cg00067824	ENSG00000198521	19:22248189	213261
cg00067824	ENSG00000198521	19:22248317	213389
cg00067824	ENSG00000198521	19:22249909	214981
cg00067824	ENSG00000198521	19:22249925	214997
cg00067824	ENSG00000198521	19:22251554	216626
cg00067824	ENSG00000198521	19:22255797:T_TTT	220869
cg00067824	ENSG00000198521	19:22255799:T_TA	220871
cg00067824	ENSG00000198521	19:22259467	224539
cg00067824	ENSG00000198521	19:22259666	224738
cg00067824	ENSG00000198521	19:22261617	226689
cg00067824	ENSG00000198521	19:22261876	226948
cg00067824	ENSG00000198521	19:22262899	227971
cg00067824	ENSG00000198521	19:22263996	229068
cg00067824	ENSG00000198521	19:22266101	231173
cg00067824	ENSG00000198521	19:22267185	232257
cg00067824	ENSG00000198521	19:22275762:TCTTA	240834
cg00067824	ENSG00000198521	19:22276298	241370
cg00067824	ENSG00000198521	19:22276437	241509
cg00067824	ENSG00000198521	19:22277056:TG_T	242128
cg00067824	ENSG00000198521	19:22277826	242898
cg00067824	ENSG00000198521	19:22278121	243193
cg00067824	ENSG00000198521	19:22283192:TA_T	248264
cg00067824	ENSG00000198521	19:22286450	251522
cg00067824	ENSG00000198521	19:22286680	251752
cg00067824	ENSG00000198521	19:22287938	253010
cg00067824	ENSG00000198521	19:22287970	253042
cg00067824	ENSG00000198521	19:22288201	253273
cg00067824	ENSG00000198521	19:22289796	254868
cg00067824	ENSG00000198521	19:22291519	256591
cg00067824	ENSG00000198521	19:22291537	256609
cg00067824	ENSG00000198521	19:22292357	257429
cg00067824	ENSG00000198521	19:22293706	258778
cg00067824	ENSG00000198521	19:22296485	261557
cg00067824	ENSG00000198521	19:22296819	261891
cg00067824	ENSG00000198521	19:22303651	268723
cg00067824	ENSG00000198521	19:22304745	269817
cg00067824	ENSG00000198521	19:22310130	275202
cg00067824	ENSG00000198521	19:22313814	278886
cg00067824	ENSG00000198521	19:22313901	278973
cg00067824	ENSG00000198521	19:22314528	279600
cg00067824	ENSG00000198521	19:22314567	279639
cg00067824	ENSG00000198521	19:22316144	281216
cg00067824	ENSG00000198521	19:22317148	282220
cg00067824	ENSG00000198521	19:22317759	282831
cg00067824	ENSG00000198521	19:22318230	283302
cg00067824	ENSG00000198521	19:22319292	284364
cg00067824	ENSG00000198521	19:22319421	284493
cg00067824	ENSG00000198521	19:22319825	284897
cg00067824	ENSG00000198521	19:22320848	285920
cg00067824	ENSG00000198521	19:22321245	286317
cg00067824	ENSG00000198521	19:22321256	286328
cg00067824	ENSG00000198521	19:22321273	286345
cg00067824	ENSG00000198521	19:22324418	289490
cg00067824	ENSG00000198521	19:22324637	289709
cg00067824	ENSG00000198521	19:22325017	290089
cg00067824	ENSG00000198521	19:22325605:TTGAG	290677
cg00067824	ENSG00000198521	19:22326363:TATTT	291435
cg00067824	ENSG00000198521	19:22326439	291511
cg00067824	ENSG00000198521	19:22327192	292264
cg00067824	ENSG00000198521	19:22327489	292561
cg00067824	ENSG00000198521	19:22327559	292631
cg00067824	ENSG00000198521	19:22328344:GA_G	293416
cg00067824	ENSG00000198521	19:22328376	293448
cg00067824	ENSG00000198521	19:22328560	293632
cg00067824	ENSG00000198521	19:22328850	293922
cg00067824	ENSG00000198521	19:22329197	294269
cg00067824	ENSG00000198521	19:22329400	294472
cg00067824	ENSG00000198521	19:22329455	294527
cg00067824	ENSG00000198521	19:22330225	295297
cg00067824	ENSG00000198521	19:22330531	295603
cg00067824	ENSG00000198521	19:22330699	295771
cg00067824	ENSG00000198521	19:22331109	296181
cg00067824	ENSG00000198521	19:22332265	297337
cg00067824	ENSG00000198521	19:22333226	298298
cg00067824	ENSG00000198521	19:22333288	298360
cg00067824	ENSG00000198521	19:22333324	298396
cg00067824	ENSG00000198521	19:22333975	299047
cg00067824	ENSG00000198521	19:22334192	299264
cg00067824	ENSG00000198521	19:22334261	299333
cg00067824	ENSG00000198521	19:22334370	299442
cg00067824	ENSG00000198521	19:22334418	299490
cg00067824	ENSG00000198521	19:22334909	299981
cg00067824	ENSG00000198521	19:22335068	300140
cg00067824	ENSG00000198521	19:22335500	300572
cg00067824	ENSG00000198521	19:22335719	300791
cg00067824	ENSG00000198521	19:22335762	300834
cg00067824	ENSG00000198521	19:22336307	301379
cg00067824	ENSG00000198521	19:22338577	303649
cg00067824	ENSG00000198521	19:22338581	303653
cg00067824	ENSG00000198521	19:22338981	304053
cg00067824	ENSG00000198521	19:22339005	304077
cg00067824	ENSG00000198521	19:22339036	304108
cg00067824	ENSG00000198521	19:22339777	304849
cg00067824	ENSG00000198521	19:22339817	304889
cg00067824	ENSG00000198521	19:22339824	304896
cg00067824	ENSG00000198521	19:22340413	305485
cg00067824	ENSG00000198521	19:22340959:C_CT	306031
cg00067824	ENSG00000198521	19:22341032	306104
cg00067824	ENSG00000198521	19:22341110	306182
cg00067824	ENSG00000198521	19:22341905	306977
cg00067824	ENSG00000198521	19:22342002	307074
cg00067824	ENSG00000198521	19:22342421	307493
cg00067824	ENSG00000198521	19:22342486	307558
cg00067824	ENSG00000198521	19:22342767	307839
cg00067824	ENSG00000198521	19:22342796	307868
cg00067824	ENSG00000198521	19:22343507	308579
cg00067824	ENSG00000198521	19:22343674	308746
cg00067824	ENSG00000198521	19:22344391	309463
cg00067824	ENSG00000198521	19:22344502	309574
cg00067824	ENSG00000198521	19:22345337	310409
cg00067824	ENSG00000198521	19:22345369	310441
cg00067824	ENSG00000198521	19:22345393	310465
cg00067824	ENSG00000198521	19:22345405	310477
cg00067824	ENSG00000198521	19:22345452:G_GA	310524
cg00067824	ENSG00000198521	19:22345461	310533
cg00067824	ENSG00000198521	19:22345649	310721
cg00067824	ENSG00000198521	19:22345794	310866
cg00067824	ENSG00000198521	19:22346138	311210
cg00067824	ENSG00000198521	19:22346403	311475
cg00067824	ENSG00000198521	19:22348657	313729
cg00067824	ENSG00000198521	19:22350336:AAGAC	315408
cg00067824	ENSG00000198521	19:22350385	315457
cg00067824	ENSG00000198521	19:22350620:A_AT	315692
cg00067824	ENSG00000198521	19:22350938	316010
cg00067824	ENSG00000198521	19:22351653	316725
cg00067824	ENSG00000198521	19:22352161	317233
cg00067824	ENSG00000198521	19:22352375	317447
cg00067824	ENSG00000198521	19:22353206	318278
cg00067824	ENSG00000198521	19:22353560	318632
cg00067824	ENSG00000198521	19:22353589	318661
cg00067824	ENSG00000198521	19:22354323	319395
cg00067824	ENSG00000198521	19:22354405	319477
cg00067824	ENSG00000198521	19:22355159:A_AAC	320231
cg00067824	ENSG00000198521	19:22355160:A_AC	320232
cg00067824	ENSG00000198521	19:22355575	320647
cg00067824	ENSG00000198521	19:22356056	321128
cg00067824	ENSG00000198521	19:22356325	321397
cg00067824	ENSG00000198521	19:22356757	321829
cg00067824	ENSG00000198521	19:22356993	322065
cg00067824	ENSG00000198521	19:22357247	322319
cg00067824	ENSG00000198521	19:22357547:T_TAC	322619
cg00067824	ENSG00000198521	19:22357711:GA_G	322783
cg00067824	ENSG00000198521	19:22357713:AC_A	322785
cg00067824	ENSG00000198521	19:22357747	322819
cg00067824	ENSG00000198521	19:22357936	323008
cg00067824	ENSG00000198521	19:22358014	323086
cg00067824	ENSG00000198521	19:22358015	323087
cg00067824	ENSG00000198521	19:22358493:AAAC_	323565
cg00067824	ENSG00000198521	19:22358497:AAC_A	323569
cg00067824	ENSG00000198521	19:22358917:T_TAA	323989
cg00067824	ENSG00000198521	19:22359330	324402
cg00067824	ENSG00000198521	19:22359440	324512
cg00067824	ENSG00000198521	19:22360219:CAATT	325291
cg00067824	ENSG00000198521	19:22360309	325381
cg00067824	ENSG00000198521	19:22360919	325991
cg00067824	ENSG00000198521	19:22361286	326358
cg00067824	ENSG00000198521	19:22361666	326738
cg00067824	ENSG00000198521	19:22361741	326813
cg00067824	ENSG00000198521	19:22361761	326833
cg00067824	ENSG00000198521	19:22361826:C_CCA	326898
cg00067824	ENSG00000198521	19:22361829:GTC_G	326901
cg00067824	ENSG00000198521	19:22361902	326974
cg00067824	ENSG00000198521	19:22362527	327599
cg00067824	ENSG00000198521	19:22364492	329564
cg00067824	ENSG00000198521	19:22364620	329692
cg00067824	ENSG00000198521	19:22365552	330624
cg00067824	ENSG00000198521	19:22365862	330934
cg00067824	ENSG00000198521	19:22366423	331495
cg00067824	ENSG00000198521	19:22366973	332045
cg00067824	ENSG00000198521	19:22367903	332975
cg00067824	ENSG00000198521	19:22367925	332997
cg00067824	ENSG00000198521	19:22368828	333900
cg00067824	ENSG00000198521	19:22368977	334049
cg00067824	ENSG00000198521	19:22368982	334054
cg00067824	ENSG00000198521	19:22369043	334115
cg00067824	ENSG00000198521	19:22369824	334896
cg00067824	ENSG00000198521	19:22369930	335002
cg00067824	ENSG00000198521	19:22370672	335744
cg00067824	ENSG00000198521	19:22370897	335969
cg00067824	ENSG00000198521	19:22372000	337072
cg00067824	ENSG00000198521	19:22373303	338375
cg00067824	ENSG00000198521	19:22373470	338542
cg00067824	ENSG00000198521	19:22373810	338882
cg00067824	ENSG00000198521	19:22373841	338913
cg00067824	ENSG00000198521	19:22373949	339021
cg00067824	ENSG00000198521	19:22374023	339095
cg00067824	ENSG00000198521	19:22374954:CAAGT	340026
cg00067824	ENSG00000198521	19:22375002	340074
cg00067824	ENSG00000198521	19:22375868	340940
cg00067824	ENSG00000198521	19:22376246	341318
cg00067824	ENSG00000198521	19:22376315	341387
cg00067824	ENSG00000198521	19:22377109	342181
cg00067824	ENSG00000198521	19:22377604	342676
cg00067824	ENSG00000198521	19:22378639	343711
cg00067824	ENSG00000198521	19:22379587	344659
cg00067824	ENSG00000198521	19:22379833	344905
cg00067824	ENSG00000198521	19:22380017	345089
cg00067824	ENSG00000198521	19:22380261	345333
cg00067824	ENSG00000198521	19:22380268:AT_A	345340
cg00067824	ENSG00000198521	19:22380662	345734
cg00067824	ENSG00000198521	19:22381476	346548
cg00067824	ENSG00000198521	19:22381790:AAAC_	346862
cg00067824	ENSG00000198521	19:22383362	348434
cg00067824	ENSG00000198521	19:22385071:GAC_G	350143
cg00067824	ENSG00000198521	19:22385901	350973
cg00067824	ENSG00000198521	19:22386545	351617
cg00067824	ENSG00000198521	19:22388037	353109
cg00067824	ENSG00000198521	19:22388211	353283
cg00067824	ENSG00000198521	19:22388931	354003
cg00067824	ENSG00000198521	19:22389248	354320
cg00067824	ENSG00000198521	19:22390462	355534
cg00067824	ENSG00000198521	19:22391239	356311
cg00067824	ENSG00000198521	19:22391275	356347
cg00067824	ENSG00000198521	19:22392238	357310
cg00067824	ENSG00000198521	19:22392420	357492
cg00067824	ENSG00000198521	19:22393601	358673
cg00067824	ENSG00000198521	19:22394319	359391
cg00067824	ENSG00000198521	19:22394727	359799
cg00067824	ENSG00000198521	19:22394767	359839
cg00067824	ENSG00000198521	19:22394816:ATGG_	359888
cg00067824	ENSG00000198521	19:22394818:GGTGA	359890
cg00067824	ENSG00000198521	19:22394859	359931
cg00067824	ENSG00000198521	19:22395581	360653
cg00067824	ENSG00000198521	19:22396158	361230
cg00067824	ENSG00000198521	19:22396190	361262
cg00067824	ENSG00000198521	19:22396430	361502
cg00067824	ENSG00000198521	19:22396478:GGA_G	361550
cg00067824	ENSG00000198521	19:22396809	361881
cg00067824	ENSG00000198521	19:22396907	361979
cg00067824	ENSG00000198521	19:22397080	362152
cg00067824	ENSG00000198521	19:22397099	362171
cg00067824	ENSG00000198521	19:22397865:AC_A	362937
cg00067824	ENSG00000198521	19:22398525	363597
cg00067824	ENSG00000198521	19:22398960	364032
cg00067824	ENSG00000198521	19:22399362	364434
cg00067824	ENSG00000198521	19:22399389	364461
cg00067824	ENSG00000198521	19:22399448	364520
cg00067824	ENSG00000198521	19:22399788	364860
cg00067824	ENSG00000198521	19:22400166	365238
cg00067824	ENSG00000198521	19:22400609	365681
cg00067824	ENSG00000198521	19:22400802	365874
cg00067824	ENSG00000198521	19:22401097	366169
cg00067824	ENSG00000198521	19:22402480	367552
cg00067824	ENSG00000198521	19:22403270:T_TG	368342
cg00067824	ENSG00000198521	19:22404047	369119
cg00067824	ENSG00000198521	19:22404604	369676
cg00067824	ENSG00000198521	19:22405446	370518
cg00067824	ENSG00000198521	19:22405466:ATCT_	370538
cg00067824	ENSG00000198521	19:22405501	370573
cg00067824	ENSG00000198521	19:22405888	370960
cg00067824	ENSG00000198521	19:22406201	371273
cg00067824	ENSG00000198521	19:22407056	372128
cg00067824	ENSG00000198521	19:22407824	372896
cg00067824	ENSG00000198521	19:22408997	374069
cg00067824	ENSG00000198521	19:22409041	374113
cg00067824	ENSG00000198521	19:22409260	374332
cg00067824	ENSG00000198521	19:22410178	375250
cg00067824	ENSG00000198521	19:22410364	375436
cg00067824	ENSG00000198521	19:22411568	376640
cg00067824	ENSG00000198521	19:22412224	377296
cg00067824	ENSG00000198521	19:22412232	377304
cg00067824	ENSG00000198521	19:22413097	378169
cg00067824	ENSG00000198521	19:22413185:GA_G	378257
cg00067824	ENSG00000198521	19:22413188	378260
cg00067824	ENSG00000198521	19:22413189	378261
cg00067824	ENSG00000198521	19:22413310:G_GA	378382
cg00067824	ENSG00000198521	19:22413459:GTA_G	378531
cg00067824	ENSG00000198521	19:22413470:TA_T	378542
cg00067824	ENSG00000198521	19:22413622	378694
cg00067824	ENSG00000198521	19:22413650	378722
cg00067824	ENSG00000198521	19:22413654	378726
cg00067824	ENSG00000198521	19:22414594	379666
cg00067824	ENSG00000198521	19:22414691	379763
cg00067824	ENSG00000198521	19:22415509	380581
cg00067824	ENSG00000198521	19:22416013	381085
cg00067824	ENSG00000198521	19:22416132:G_GT	381204
cg00067824	ENSG00000198521	19:22416987	382059
cg00067824	ENSG00000198521	19:22417827:AAAG_	382899
cg00067824	ENSG00000198521	19:22418046	383118
cg00067824	ENSG00000198521	19:22418142	383214
cg00067824	ENSG00000198521	19:22418243	383315
cg00067824	ENSG00000198521	19:22418472	383544
cg00067824	ENSG00000198521	19:22419302	384374
cg00067824	ENSG00000198521	19:22419677	384749
cg00067824	ENSG00000198521	19:22420263:GTTCT	385335
cg00067824	ENSG00000198521	19:22420558	385630
cg00067824	ENSG00000198521	19:22421516	386588
cg00067824	ENSG00000198521	19:22423336	388408
cg00067824	ENSG00000198521	19:22424418	389490
cg00067824	ENSG00000198521	19:22425615	390687
cg00067824	ENSG00000198521	19:22425682	390754
cg00067824	ENSG00000198521	19:22426154	391226
cg00067824	ENSG00000198521	19:22427035	392107
cg00067824	ENSG00000198521	19:22427254	392326
cg00067824	ENSG00000198521	19:22427336	392408
cg00067824	ENSG00000198521	19:22427565	392637
cg00067824	ENSG00000198521	19:22427586	392658
cg00067824	ENSG00000198521	19:22427750	392822
cg00067824	ENSG00000198521	19:22427752	392824
cg00067824	ENSG00000198521	19:22428480	393552
cg00067824	ENSG00000198521	19:22428809	393881
cg00067824	ENSG00000198521	19:22430482	395554
cg00067824	ENSG00000198521	19:22430516	395588
cg00067824	ENSG00000198521	19:22431132	396204
cg00067824	ENSG00000198521	19:22431751	396823
cg00067824	ENSG00000198521	19:22432275	397347
cg00067824	ENSG00000198521	19:22432373	397445
cg00067824	ENSG00000198521	19:22432845	397917
cg00067824	ENSG00000198521	19:22433283	398355
cg00067824	ENSG00000198521	19:22433422	398494
cg00067824	ENSG00000198521	19:22433903	398975
cg00067824	ENSG00000198521	19:22434898	399970
cg00067824	ENSG00000198521	19:22434908	399980
cg00067824	ENSG00000198521	19:22434988	400060
cg00067824	ENSG00000198521	19:22435049	400121
cg00067824	ENSG00000198521	19:22435128	400200
cg00067824	ENSG00000198521	19:22435218	400290
cg00067824	ENSG00000198521	19:22435291	400363
cg00067824	ENSG00000198521	19:22435340	400412
cg00067824	ENSG00000198521	19:22435344	400416
cg00067824	ENSG00000198521	19:22435375	400447
cg00067824	ENSG00000198521	19:22435806	400878
cg00067824	ENSG00000198521	19:22435886	400958
cg00067824	ENSG00000198521	19:22435951	401023
cg00067824	ENSG00000198521	19:22436156:GTGTG	401228
cg00067824	ENSG00000198521	19:22438069	403141
cg00067824	ENSG00000198521	19:22438180	403252
cg00067824	ENSG00000198521	19:22438463	403535
cg00067824	ENSG00000198521	19:22439446	404518
cg00067824	ENSG00000198521	19:22443261	408333
cg00067824	ENSG00000198521	19:22445651	410723
cg00067824	ENSG00000198521	19:22447450	412522
cg00067824	ENSG00000198521	19:22448069	413141
cg00067824	ENSG00000198521	19:22455077	420149
cg00067824	ENSG00000198521	19:22493958	459030
cg00067824	ENSG00000198521	19:22529531	494603
cg00093542	ENSG00000174652	19:9365272	157999
cg00093542	ENSG00000174652	19:9365997	157274
cg00093542	ENSG00000174652	19:9370056	153215
cg00093542	ENSG00000174652	19:9370209	153062
cg00093542	ENSG00000174652	19:9371275:C_CCT	151996
cg00093542	ENSG00000174652	19:9371292:T_TTT	151979
cg00093542	ENSG00000174652	19:9375377	147894
cg00093542	ENSG00000174652	19:9377716	145555
cg00093542	ENSG00000174652	19:9380475	142796
cg00093542	ENSG00000174652	19:9382109	141162
cg00093542	ENSG00000174652	19:9382689	140582
cg00093542	ENSG00000174652	19:9384055	139216
cg00093542	ENSG00000174652	19:9385683	137588
cg00093542	ENSG00000174652	19:9388996:A_AT	134275
cg00093542	ENSG00000174652	19:9390210	133061
cg00093542	ENSG00000174652	19:9390224	133047
cg00093542	ENSG00000174652	19:9390752	132519
cg00093542	ENSG00000174652	19:9391925	131346
cg00093542	ENSG00000174652	19:9392151	131120
cg00093542	ENSG00000174652	19:9393110	130161
cg00093542	ENSG00000174652	19:9393514	129757
cg00093542	ENSG00000174652	19:9393697	129574
cg00093542	ENSG00000174652	19:9394207	129064
cg00093542	ENSG00000174652	19:9395270	128001
cg00093542	ENSG00000174652	19:9395353	127918
cg00093542	ENSG00000174652	19:9395584	127687
cg00093542	ENSG00000174652	19:9395879	127392
cg00093542	ENSG00000174652	19:9395909	127362
cg00093542	ENSG00000174652	19:9398377	124894
cg00093542	ENSG00000174652	19:9399996	123275
cg00093542	ENSG00000174652	19:9401704	121567
cg00093542	ENSG00000174652	19:9402877	120394
cg00093542	ENSG00000174652	19:9405068	118203
cg00093542	ENSG00000174652	19:9405463	117808
cg00093542	ENSG00000174652	19:9407634	115637
cg00093542	ENSG00000174652	19:9408163	115108
cg00093542	ENSG00000174652	19:9408658	114613
cg00093542	ENSG00000174652	19:9408759	114512
cg00093542	ENSG00000174652	19:9408815	114456
cg00093542	ENSG00000174652	19:9408887	114384
cg00093542	ENSG00000174652	19:9409275	113996
cg00093542	ENSG00000174652	19:9410636	112635
cg00093542	ENSG00000174652	19:9410826	112445
cg00093542	ENSG00000174652	19:9411354	111917
cg00093542	ENSG00000174652	19:9412535	110736
cg00093542	ENSG00000174652	19:9413456	109815
cg00093542	ENSG00000174652	19:9413896	109375
cg00093542	ENSG00000174652	19:9414155	109116
cg00093542	ENSG00000174652	19:9414172	109099
cg00093542	ENSG00000174652	19:9416504	106767
cg00093542	ENSG00000174652	19:9416925	106346
cg00093542	ENSG00000174652	19:9418184	105087
cg00093542	ENSG00000174652	19:9418572	104699
cg00093542	ENSG00000174652	19:9419003	104268
cg00093542	ENSG00000174652	19:9419127	104144
cg00093542	ENSG00000174652	19:9420836	102435
cg00093542	ENSG00000174652	19:9421296	101975
cg00093542	ENSG00000174652	19:9422915	100356
cg00093542	ENSG00000174652	19:9422951	100320
cg00093542	ENSG00000174652	19:9423343:CCT_C	99928
cg00093542	ENSG00000174652	19:9423366	99905
cg00093542	ENSG00000174652	19:9424709	98562
cg00093542	ENSG00000174652	19:9425019	98252
cg00093542	ENSG00000174652	19:9425873	97398
cg00093542	ENSG00000174652	19:9425878	97393
cg00093542	ENSG00000174652	19:9426131	97140
cg00093542	ENSG00000174652	19:9427028	96243
cg00093542	ENSG00000174652	19:9427235	96036
cg00093542	ENSG00000174652	19:9427236	96035
cg00093542	ENSG00000174652	19:9427789	95482
cg00093542	ENSG00000174652	19:9428063	95208
cg00093542	ENSG00000174652	19:9428227	95044
cg00093542	ENSG00000174652	19:9428332	94939
cg00093542	ENSG00000174652	19:9429618	93653
cg00093542	ENSG00000174652	19:9430885	92386
cg00093542	ENSG00000174652	19:9430960	92311
cg00093542	ENSG00000174652	19:9431141	92130
cg00093542	ENSG00000174652	19:9431163	92108
cg00093542	ENSG00000174652	19:9431505	91766
cg00093542	ENSG00000174652	19:9431907	91364
cg00093542	ENSG00000174652	19:9432106	91165
cg00093542	ENSG00000174652	19:9432539	90732
cg00093542	ENSG00000174652	19:9432580	90691
cg00093542	ENSG00000174652	19:9432667	90604
cg00093542	ENSG00000174652	19:9432757	90514
cg00093542	ENSG00000174652	19:9432879	90392
cg00093542	ENSG00000174652	19:9432880	90391
cg00093542	ENSG00000174652	19:9432967	90304
cg00093542	ENSG00000174652	19:9433260	90011
cg00093542	ENSG00000174652	19:9434225	89046
cg00093542	ENSG00000174652	19:9434514	88757
cg00093542	ENSG00000174652	19:9434930	88341
cg00093542	ENSG00000174652	19:9435182	88089
cg00093542	ENSG00000174652	19:9435304:CCA_C	87967
cg00093542	ENSG00000174652	19:9436125:AG_A	87146
cg00093542	ENSG00000174652	19:9436126	87145
cg00093542	ENSG00000174652	19:9436335	86936
cg00093542	ENSG00000174652	19:9436386	86885
cg00093542	ENSG00000174652	19:9437764	85507
cg00093542	ENSG00000174652	19:9437812	85459
cg00093542	ENSG00000174652	19:9437917:G_GT	85354
cg00093542	ENSG00000174652	19:9437951:TCTCA	85320
cg00093542	ENSG00000174652	19:9438314	84957
cg00093542	ENSG00000174652	19:9438588	84683
cg00093542	ENSG00000174652	19:9438867	84404
cg00093542	ENSG00000174652	19:9439053	84218
cg00093542	ENSG00000174652	19:9439227	84044
cg00093542	ENSG00000174652	19:9440311	82960
cg00093542	ENSG00000174652	19:9440475	82796
cg00093542	ENSG00000174652	19:9440545	82726
cg00093542	ENSG00000174652	19:9440557	82714
cg00093542	ENSG00000174652	19:9440629	82642
cg00093542	ENSG00000174652	19:9441719	81552
cg00093542	ENSG00000174652	19:9441932	81339
cg00093542	ENSG00000174652	19:9442513	80758
cg00093542	ENSG00000174652	19:9442741	80530
cg00093542	ENSG00000174652	19:9442821	80450
cg00093542	ENSG00000174652	19:9442827	80444
cg00093542	ENSG00000174652	19:9443021:A_ATG	80250
cg00093542	ENSG00000174652	19:9443332	79939
cg00093542	ENSG00000174652	19:9443922	79349
cg00093542	ENSG00000174652	19:9444190	79081
cg00093542	ENSG00000174652	19:9444484	78787
cg00093542	ENSG00000174652	19:9444660:T_TTA	78611
cg00093542	ENSG00000174652	19:9445518	77753
cg00093542	ENSG00000174652	19:9447033	76238
cg00093542	ENSG00000174652	19:9447128	76143
cg00093542	ENSG00000174652	19:9448917	74354
cg00093542	ENSG00000174652	19:9449149	74122
cg00093542	ENSG00000174652	19:9449337	73934
cg00093542	ENSG00000174652	19:9450185	73086
cg00093542	ENSG00000174652	19:9450364:TG_T	72907
cg00093542	ENSG00000174652	19:9452026:ACT_A	71245
cg00093542	ENSG00000174652	19:9454173	69098
cg00093542	ENSG00000174652	19:9454813	68458
cg00093542	ENSG00000174652	19:9454909	68362
cg00093542	ENSG00000174652	19:9454976	68295
cg00093542	ENSG00000174652	19:9455390	67881
cg00093542	ENSG00000174652	19:9455411	67860
cg00093542	ENSG00000174652	19:9455696	67575
cg00093542	ENSG00000174652	19:9456230	67041
cg00093542	ENSG00000174652	19:9456855	66416
cg00093542	ENSG00000174652	19:9457246	66025
cg00093542	ENSG00000174652	19:9457875	65396
cg00093542	ENSG00000174652	19:9461316	61955
cg00093542	ENSG00000174652	19:9461416:TC_T	61855
cg00093542	ENSG00000174652	19:9461418:CG_C	61853
cg00093542	ENSG00000174652	19:9461419:GT_G	61852
cg00093542	ENSG00000174652	19:9461966	61305
cg00093542	ENSG00000174652	19:9462135	61136
cg00093542	ENSG00000174652	19:9462192	61079
cg00093542	ENSG00000174652	19:9466846	56425
cg00093542	ENSG00000174652	19:9467671	55600
cg00093542	ENSG00000174652	19:9468071	55200
cg00093542	ENSG00000174652	19:9468103	55168
cg00093542	ENSG00000174652	19:9468155	55116
cg00093542	ENSG00000174652	19:9468156	55115
cg00093542	ENSG00000174652	19:9468222	55049
cg00093542	ENSG00000174652	19:9469606	53665
cg00093542	ENSG00000174652	19:9469676	53595
cg00093542	ENSG00000174652	19:9469748	53523
cg00093542	ENSG00000174652	19:9471736	51535
cg00093542	ENSG00000174652	19:9473201	50070
cg00093542	ENSG00000174652	19:9473229	50042
cg00093542	ENSG00000174652	19:9474043	49228
cg00093542	ENSG00000174652	19:9474537	48734
cg00093542	ENSG00000174652	19:9474688	48583
cg00093542	ENSG00000174652	19:9475416	47855
cg00093542	ENSG00000174652	19:9476261	47010
cg00093542	ENSG00000174652	19:9476553	46718
cg00093542	ENSG00000174652	19:9477419	45852
cg00093542	ENSG00000174652	19:9477868	45403
cg00093542	ENSG00000174652	19:9477946	45325
cg00093542	ENSG00000174652	19:9478628	44643
cg00093542	ENSG00000174652	19:9479025:T_TCA	44246
cg00093542	ENSG00000174652	19:9479577	43694
cg00093542	ENSG00000174652	19:9480797	42474
cg00093542	ENSG00000174652	19:9481266	42005
cg00093542	ENSG00000174652	19:9481630	41641
cg00093542	ENSG00000174652	19:9482185	41086
cg00093542	ENSG00000174652	19:9482310	40961
cg00093542	ENSG00000174652	19:9483067	40204
cg00093542	ENSG00000174652	19:9483073	40198
cg00093542	ENSG00000174652	19:9483908	39363
cg00093542	ENSG00000174652	19:9484426	38845
cg00093542	ENSG00000174652	19:9484935	38336
cg00093542	ENSG00000174652	19:9485229	38042
cg00093542	ENSG00000174652	19:9485379:AT_A	37892
cg00093542	ENSG00000174652	19:9485768:AATG_	37503
cg00093542	ENSG00000174652	19:9487463	35808
cg00093542	ENSG00000174652	19:9487592	35679
cg00093542	ENSG00000174652	19:9487808	35463
cg00093542	ENSG00000174652	19:9488111	35160
cg00093542	ENSG00000174652	19:9488178	35093
cg00093542	ENSG00000174652	19:9488372:A_ATA	34899
cg00093542	ENSG00000174652	19:9488461	34810
cg00093542	ENSG00000174652	19:9489132	34139
cg00093542	ENSG00000174652	19:9490358	32913
cg00093542	ENSG00000174652	19:9490428	32843
cg00093542	ENSG00000174652	19:9490442	32829
cg00093542	ENSG00000174652	19:9490814	32457
cg00093542	ENSG00000174652	19:9491210	32061
cg00093542	ENSG00000174652	19:9492141	31130
cg00093542	ENSG00000174652	19:9492370	30901
cg00093542	ENSG00000174652	19:9493197	30074
cg00093542	ENSG00000174652	19:9493989:GGA_G	29282
cg00093542	ENSG00000174652	19:9494266	29005
cg00093542	ENSG00000174652	19:9494587	28684
cg00093542	ENSG00000174652	19:9494993	28278
cg00093542	ENSG00000174652	19:9496268	27003
cg00093542	ENSG00000174652	19:9496994	26277
cg00093542	ENSG00000174652	19:9497313	25958
cg00093542	ENSG00000174652	19:9498315	24956
cg00093542	ENSG00000174652	19:9498618:C_CA	24653
cg00093542	ENSG00000174652	19:9499154	24117
cg00093542	ENSG00000174652	19:9500145	23126
cg00093542	ENSG00000174652	19:9500801	22470
cg00093542	ENSG00000174652	19:9501393	21878
cg00093542	ENSG00000174652	19:9501799	21472
cg00093542	ENSG00000174652	19:9501892	21379
cg00093542	ENSG00000174652	19:9502441	20830
cg00093542	ENSG00000174652	19:9502587	20684
cg00093542	ENSG00000174652	19:9503576	19695
cg00093542	ENSG00000174652	19:9503837:A_AT	19434
cg00093542	ENSG00000174652	19:9503839	19432
cg00093542	ENSG00000174652	19:9503937	19334
cg00093542	ENSG00000174652	19:9503979	19292
cg00093542	ENSG00000174652	19:9504006	19265
cg00093542	ENSG00000174652	19:9504101	19170
cg00093542	ENSG00000174652	19:9504510	18761
cg00093542	ENSG00000174652	19:9504598	18673
cg00093542	ENSG00000174652	19:9504770	18501
cg00093542	ENSG00000174652	19:9505578	17693
cg00093542	ENSG00000174652	19:9505805	17466
cg00093542	ENSG00000174652	19:9505895	17376
cg00093542	ENSG00000174652	19:9506099	17172
cg00093542	ENSG00000174652	19:9506269	17002
cg00093542	ENSG00000174652	19:9506738	16533
cg00093542	ENSG00000174652	19:9508228	15043
cg00093542	ENSG00000174652	19:9508306	14965
cg00093542	ENSG00000174652	19:9508670	14601
cg00093542	ENSG00000174652	19:9509120	14151
cg00093542	ENSG00000174652	19:9509134	14137
cg00093542	ENSG00000174652	19:9509287	13984
cg00093542	ENSG00000174652	19:9509445	13826
cg00093542	ENSG00000174652	19:9509486:G_GAC	13785
cg00093542	ENSG00000174652	19:9509488:CTT_C	13783
cg00093542	ENSG00000174652	19:9509489	13782
cg00093542	ENSG00000174652	19:9509490	13781
cg00093542	ENSG00000174652	19:9509631	13640
cg00093542	ENSG00000174652	19:9509666	13605
cg00093542	ENSG00000174652	19:9510200	13071
cg00093542	ENSG00000174652	19:9510415	12856
cg00093542	ENSG00000174652	19:9510962	12309
cg00093542	ENSG00000174652	19:9511427	11844
cg00093542	ENSG00000174652	19:9512658	10613
cg00093542	ENSG00000174652	19:9513804	9467
cg00093542	ENSG00000174652	19:9514277	8994
cg00093542	ENSG00000174652	19:9515200	8071
cg00093542	ENSG00000174652	19:9515420	7851
cg00093542	ENSG00000174652	19:9516653	6618
cg00093542	ENSG00000174652	19:9516778	6493
cg00093542	ENSG00000174652	19:9517537	5734
cg00093542	ENSG00000174652	19:9517802	5469
cg00093542	ENSG00000174652	19:9518331	4940
cg00093542	ENSG00000174652	19:9518670	4601
cg00093542	ENSG00000174652	19:9518846	4425
cg00093542	ENSG00000174652	19:9519453	3818
cg00093542	ENSG00000174652	19:9519894	3377
cg00093542	ENSG00000174652	19:9520062	3209
cg00093542	ENSG00000174652	19:9520793	2478
cg00093542	ENSG00000174652	19:9520832	2439
cg00093542	ENSG00000174652	19:9521727	1544
cg00093542	ENSG00000174652	19:9522388	883
cg00093542	ENSG00000174652	19:9522477	794
cg00093542	ENSG00000174652	19:9522724	547
cg00093542	ENSG00000174652	19:9522802	469
cg00093542	ENSG00000174652	19:9523724	0
cg00093542	ENSG00000174652	19:9524185	0
cg00093542	ENSG00000174652	19:9525866	0
cg00093542	ENSG00000174652	19:9525913	0
cg00093542	ENSG00000174652	19:9525949	0
cg00093542	ENSG00000174652	19:9526001	0
cg00093542	ENSG00000174652	19:9526017	0
cg00093542	ENSG00000174652	19:9527250	0
cg00093542	ENSG00000174652	19:9527785:GC_G	0
cg00093542	ENSG00000174652	19:9528265	0
cg00093542	ENSG00000174652	19:9528277	0
cg00093542	ENSG00000174652	19:9528893	0
cg00093542	ENSG00000174652	19:9529783	0
cg00093542	ENSG00000174652	19:9530070	0
cg00093542	ENSG00000174652	19:9530081	0
cg00093542	ENSG00000174652	19:9530342	0
cg00093542	ENSG00000174652	19:9530597	0
cg00093542	ENSG00000174652	19:9531116	0
cg00093542	ENSG00000174652	19:9531245	0
cg00093542	ENSG00000174652	19:9531342	0
cg00093542	ENSG00000174652	19:9531393	0
cg00093542	ENSG00000174652	19:9531425	0
cg00093542	ENSG00000174652	19:9531541	0
cg00093542	ENSG00000174652	19:9531676	0
cg00093542	ENSG00000174652	19:9531693	0
cg00093542	ENSG00000174652	19:9531702:TTTTA	0
cg00093542	ENSG00000174652	19:9532083	0
cg00093542	ENSG00000174652	19:9532156	0
cg00093542	ENSG00000174652	19:9532258	0
cg00093542	ENSG00000174652	19:9532524:CCTTT	0
cg00093542	ENSG00000174652	19:9532567	0
cg00093542	ENSG00000174652	19:9532813	0
cg00093542	ENSG00000174652	19:9533456:C_CA	0
cg00093542	ENSG00000174652	19:9533805	0
cg00093542	ENSG00000174652	19:9534301	0
cg00093542	ENSG00000174652	19:9534602	0
cg00093542	ENSG00000174652	19:9534790	0
cg00093542	ENSG00000174652	19:9534804	0
cg00093542	ENSG00000174652	19:9534967	0
cg00093542	ENSG00000174652	19:9534981	0
cg00093542	ENSG00000174652	19:9535016	0
cg00093542	ENSG00000174652	19:9535127	0
cg00093542	ENSG00000174652	19:9535130	0
cg00093542	ENSG00000174652	19:9535242	0
cg00093542	ENSG00000174652	19:9536203	0
cg00093542	ENSG00000174652	19:9536418	0
cg00093542	ENSG00000174652	19:9537165:AC_A	0
cg00093542	ENSG00000174652	19:9537167	0
cg00093542	ENSG00000174652	19:9537191	0
cg00093542	ENSG00000174652	19:9537465	0
cg00093542	ENSG00000174652	19:9537800	0
cg00093542	ENSG00000174652	19:9538177	0
cg00093542	ENSG00000174652	19:9538581	0
cg00093542	ENSG00000174652	19:9539266	0
cg00093542	ENSG00000174652	19:9539300	0
cg00093542	ENSG00000174652	19:9539522	0
cg00093542	ENSG00000174652	19:9539581:AT_A	0
cg00093542	ENSG00000174652	19:9539669	0
cg00093542	ENSG00000174652	19:9540524	0
cg00093542	ENSG00000174652	19:9540622	0
cg00093542	ENSG00000174652	19:9541012	0
cg00093542	ENSG00000174652	19:9541045:G_GAC	0
cg00093542	ENSG00000174652	19:9541047:C_CT	0
cg00093542	ENSG00000174652	19:9541161	0
cg00093542	ENSG00000174652	19:9541406	0
cg00093542	ENSG00000174652	19:9541640	0
cg00093542	ENSG00000174652	19:9541833	0
cg00093542	ENSG00000174652	19:9542007	0
cg00093542	ENSG00000174652	19:9542342	0
cg00093542	ENSG00000174652	19:9542824	0
cg00093542	ENSG00000174652	19:9542851	0
cg00093542	ENSG00000174652	19:9543468:A_ATC	0
cg00093542	ENSG00000174652	19:9543830	0
cg00093542	ENSG00000174652	19:9544276	0
cg00093542	ENSG00000174652	19:9544652	0
cg00093542	ENSG00000174652	19:9545030	0
cg00093542	ENSG00000174652	19:9545374	0
cg00093542	ENSG00000174652	19:9545414	0
cg00093542	ENSG00000174652	19:9545832:C_CCA	0
cg00093542	ENSG00000174652	19:9546306	51
cg00093542	ENSG00000174652	19:9546329	74
cg00093542	ENSG00000174652	19:9546351	96
cg00093542	ENSG00000174652	19:9546460	205
cg00093542	ENSG00000174652	19:9547942	1687
cg00093542	ENSG00000174652	19:9548422	2167
cg00093542	ENSG00000174652	19:9548478	2223
cg00093542	ENSG00000174652	19:9548698	2443
cg00093542	ENSG00000174652	19:9548788	2533
cg00093542	ENSG00000174652	19:9549592	3337
cg00093542	ENSG00000174652	19:9549768	3513
cg00093542	ENSG00000174652	19:9549789	3534
cg00093542	ENSG00000174652	19:9549948	3693
cg00093542	ENSG00000174652	19:9551280	5025
cg00093542	ENSG00000174652	19:9551350	5095
cg00093542	ENSG00000174652	19:9551867	5612
cg00093542	ENSG00000174652	19:9552558	6303
cg00093542	ENSG00000174652	19:9552673	6418
cg00093542	ENSG00000174652	19:9552763	6508
cg00093542	ENSG00000174652	19:9552770	6515
cg00093542	ENSG00000174652	19:9552831	6576
cg00093542	ENSG00000174652	19:9553631	7376
cg00093542	ENSG00000174652	19:9553644	7389
cg00093542	ENSG00000174652	19:9554001	7746
cg00093542	ENSG00000174652	19:9554141	7886
cg00093542	ENSG00000174652	19:9554360	8105
cg00093542	ENSG00000174652	19:9554668	8413
cg00093542	ENSG00000174652	19:9555043	8788
cg00093542	ENSG00000174652	19:9555370:A_AAA	9115
cg00093542	ENSG00000174652	19:9555498	9243
cg00093542	ENSG00000174652	19:9555507	9252
cg00093542	ENSG00000174652	19:9555590	9335
cg00093542	ENSG00000174652	19:9555638	9383
cg00093542	ENSG00000174652	19:9555855	9600
cg00093542	ENSG00000174652	19:9556039	9784
cg00093542	ENSG00000174652	19:9556268	10013
cg00093542	ENSG00000174652	19:9556505	10250
cg00093542	ENSG00000174652	19:9556568	10313
cg00093542	ENSG00000174652	19:9557833	11578
cg00093542	ENSG00000174652	19:9557945	11690
cg00093542	ENSG00000174652	19:9558302	12047
cg00093542	ENSG00000174652	19:9558542	12287
cg00093542	ENSG00000174652	19:9558641	12386
cg00093542	ENSG00000174652	19:9558759	12504
cg00093542	ENSG00000174652	19:9558897:C_CGT	12642
cg00093542	ENSG00000174652	19:9558903	12648
cg00093542	ENSG00000174652	19:9558969	12714
cg00093542	ENSG00000174652	19:9559118	12863
cg00093542	ENSG00000174652	19:9560133	13878
cg00093542	ENSG00000174652	19:9560150	13895
cg00093542	ENSG00000174652	19:9560304	14049
cg00093542	ENSG00000174652	19:9560374	14119
cg00093542	ENSG00000174652	19:9560627	14372
cg00093542	ENSG00000174652	19:9561192	14937
cg00093542	ENSG00000174652	19:9561263	15008
cg00093542	ENSG00000174652	19:9561326	15071
cg00093542	ENSG00000174652	19:9561672	15417
cg00093542	ENSG00000174652	19:9561963	15708
cg00093542	ENSG00000174652	19:9562058	15803
cg00093542	ENSG00000174652	19:9562361	16106
cg00093542	ENSG00000174652	19:9562580	16325
cg00093542	ENSG00000174652	19:9562581	16326
cg00093542	ENSG00000174652	19:9563450	17195
cg00093542	ENSG00000174652	19:9564100:C_CTA	17845
cg00093542	ENSG00000174652	19:9564177	17922
cg00093542	ENSG00000174652	19:9564428	18173
cg00093542	ENSG00000174652	19:9564763	18508
cg00093542	ENSG00000174652	19:9565050	18795
cg00093542	ENSG00000174652	19:9565415	19160
cg00093542	ENSG00000174652	19:9565696	19441
cg00093542	ENSG00000174652	19:9565729	19474
cg00093542	ENSG00000174652	19:9566116	19861
cg00093542	ENSG00000174652	19:9566740	20485
cg00093542	ENSG00000174652	19:9567033	20778
cg00093542	ENSG00000174652	19:9567236	20981
cg00093542	ENSG00000174652	19:9567247	20992
cg00093542	ENSG00000174652	19:9568081	21826
cg00093542	ENSG00000174652	19:9568277	22022
cg00093542	ENSG00000174652	19:9568318	22063
cg00093542	ENSG00000174652	19:9568377	22122
cg00093542	ENSG00000174652	19:9568809	22554
cg00093542	ENSG00000174652	19:9568953:AT_A	22698
cg00093542	ENSG00000174652	19:9569237	22982
cg00093542	ENSG00000174652	19:9569811	23556
cg00093542	ENSG00000174652	19:9573154	26899
cg00093542	ENSG00000174652	19:9573375	27120
cg00093542	ENSG00000174652	19:9574532	28277
cg00093542	ENSG00000174652	19:9575839	29584
cg00093542	ENSG00000174652	19:9579672	33417
cg00093542	ENSG00000174652	19:9580866	34611
cg00093542	ENSG00000174652	19:9580945	34690
cg00093542	ENSG00000174652	19:9581467	35212
cg00093542	ENSG00000174652	19:9582164:G_GA	35909
cg00093542	ENSG00000174652	19:9582718	36463
cg00093542	ENSG00000174652	19:9583269	37014
cg00093542	ENSG00000174652	19:9588621	42366
cg00093542	ENSG00000174652	19:9593496	47241
cg00093542	ENSG00000174652	19:9595383	49128
cg00093542	ENSG00000174652	19:9595588	49333
cg00093542	ENSG00000174652	19:9597632	51377
cg00093542	ENSG00000174652	19:9599034	52779
cg00093542	ENSG00000174652	19:9600077	53822
cg00093542	ENSG00000174652	19:9601155	54900
cg00093542	ENSG00000174652	19:9601170	54915
cg00093542	ENSG00000174652	19:9601362	55107
cg00093542	ENSG00000174652	19:9602496	56241
cg00093542	ENSG00000174652	19:9603923:A_AG	57668
cg00093542	ENSG00000174652	19:9604144	57889
cg00093542	ENSG00000174652	19:9605383	59128
cg00093542	ENSG00000174652	19:9606461	60206
cg00093542	ENSG00000174652	19:9611224	64969
cg00093542	ENSG00000174652	19:9615844	69589
cg00093542	ENSG00000174652	19:9623107	76852
cg00093542	ENSG00000174652	19:9626522:AAAG_	80267
cg00093542	ENSG00000174652	19:9628689	82434
cg00093542	ENSG00000174652	19:9633081	86826
cg00093542	ENSG00000174652	19:9633691:G_GTC	87436
cg00093542	ENSG00000174652	19:9635882	89627
cg00093542	ENSG00000174652	19:9637688	91433
cg00093542	ENSG00000174652	19:9638223	91968
cg00093542	ENSG00000174652	19:9648409	102154
cg00093542	ENSG00000174652	19:9654474	108219
cg00093542	ENSG00000174652	19:9658901	112646
cg00093542	ENSG00000174652	19:9669468	123213
cg00093542	ENSG00000174652	19:9679258	133003
cg00093542	ENSG00000174652	19:9680420	134165
cg00093542	ENSG00000174652	19:9684855	138600
cg00093542	ENSG00000174652	19:9690694	144439
cg00093542	ENSG00000174652	19:9714844	168589
cg00093542	ENSG00000174652	19:9715431	169176
cg00093542	ENSG00000174652	19:9716153	169898
cg00093542	ENSG00000174652	19:9718272	172017
cg00093542	ENSG00000174652	19:9720557	174302
cg00093542	ENSG00000174652	19:9723423	177168
cg00093542	ENSG00000174652	19:9725578	179323
cg00093542	ENSG00000174652	19:9726650	180395
cg00093542	ENSG00000174652	19:9728350	182095
cg00121209	ENSG00000162711	1:247600301	0
cg00121209	ENSG00000162711	1:247600791	0
cg00121209	ENSG00000162711	1:247601160	0
cg00121209	ENSG00000162711	1:247601595	0
cg00121209	ENSG00000162711	1:247601676:T_TTG	0
cg00121209	ENSG00000162711	1:247601778	0
cg00121209	ENSG00000162711	1:247602308	0
cg00121209	ENSG00000162711	1:247602968	0
cg00121209	ENSG00000162711	1:247604258	0
cg00121209	ENSG00000162711	1:247605599	0
cg00121209	ENSG00000162711	1:247606276	0
cg00121209	ENSG00000162711	1:247606739	0
cg00121209	ENSG00000162711	1:247607030	0
cg00121209	ENSG00000162711	1:247608167	0
cg00121209	ENSG00000162711	1:247608628	0
cg00121209	ENSG00000162711	1:247608651	0
cg00121209	ENSG00000162711	1:247608660	0
cg00121209	ENSG00000162711	1:247608777	0
cg00121209	ENSG00000162711	1:247609328	0
cg00121209	ENSG00000162711	1:247609648	0
cg00121209	ENSG00000162711	1:247610136	0
cg00121209	ENSG00000162711	1:247611459	0
cg00121209	ENSG00000162711	1:247611460	0
cg00121209	ENSG00000162711	1:247612036	0
cg00121209	ENSG00000162711	1:247612202	0
cg00121209	ENSG00000162711	1:247613630	1219
cg00121209	ENSG00000162711	1:247623644	11233
cg00121209	ENSG00000162711	1:247678492	66081
cg00121209	ENSG00000162711	1:247683779	71368
cg00121209	ENSG00000162711	1:247709762	97351
cg00130528	ENSG00000198189	4:87813493	444268
cg00130528	ENSG00000198189	4:87822105	435656
cg00130528	ENSG00000198189	4:87886638	371123
cg00130528	ENSG00000198189	4:87891938	365823
cg00130528	ENSG00000198189	4:87894078	363683
cg00130528	ENSG00000198189	4:87983427	274334
cg00130528	ENSG00000198189	4:88014970	242791
cg00130528	ENSG00000198189	4:88050442	207319
cg00130528	ENSG00000198189	4:88071228	186533
cg00130528	ENSG00000198189	4:88078052	179709
cg00130528	ENSG00000198189	4:88112330:A_AT	145431
cg00130528	ENSG00000198189	4:88115573	142188
cg00130528	ENSG00000198189	4:88116798	140963
cg00130528	ENSG00000198189	4:88122394	135367
cg00130528	ENSG00000198189	4:88126930	130831
cg00130528	ENSG00000198189	4:88146267	111494
cg00130528	ENSG00000198189	4:88147735	110026
cg00130528	ENSG00000198189	4:88147773:A_AAT	109988
cg00130528	ENSG00000198189	4:88148109	109652
cg00130528	ENSG00000198189	4:88150590:TG_T	107171
cg00130528	ENSG00000198189	4:88155568	102193
cg00130528	ENSG00000198189	4:88157898	99863
cg00130528	ENSG00000198189	4:88159940	97821
cg00130528	ENSG00000198189	4:88160782	96979
cg00130528	ENSG00000198189	4:88161312	96449
cg00130528	ENSG00000198189	4:88163094	94667
cg00130528	ENSG00000198189	4:88163285	94476
cg00130528	ENSG00000198189	4:88164957	92804
cg00130528	ENSG00000198189	4:88165105	92656
cg00130528	ENSG00000198189	4:88165573	92188
cg00130528	ENSG00000198189	4:88166129	91632
cg00130528	ENSG00000198189	4:88166258	91503
cg00130528	ENSG00000198189	4:88166749:A_AG	91012
cg00130528	ENSG00000198189	4:88167254	90507
cg00130528	ENSG00000198189	4:88167424:TTA_T	90337
cg00130528	ENSG00000198189	4:88167425:TA_T	90336
cg00130528	ENSG00000198189	4:88167878	89883
cg00130528	ENSG00000198189	4:88168963	88798
cg00130528	ENSG00000198189	4:88168976	88785
cg00130528	ENSG00000198189	4:88169292	88469
cg00130528	ENSG00000198189	4:88169302	88459
cg00130528	ENSG00000198189	4:88170566	87195
cg00130528	ENSG00000198189	4:88171966	85795
cg00130528	ENSG00000198189	4:88173692	84069
cg00130528	ENSG00000198189	4:88174229	83532
cg00130528	ENSG00000198189	4:88175325	82436
cg00130528	ENSG00000198189	4:88175363	82398
cg00130528	ENSG00000198189	4:88176153	81608
cg00130528	ENSG00000198189	4:88177210:AT_A	80551
cg00130528	ENSG00000198189	4:88177470	80291
cg00130528	ENSG00000198189	4:88178919	78842
cg00130528	ENSG00000198189	4:88180631	77130
cg00130528	ENSG00000198189	4:88181491	76270
cg00130528	ENSG00000198189	4:88182814	74947
cg00130528	ENSG00000198189	4:88183051	74710
cg00130528	ENSG00000198189	4:88183520:CT_C	74241
cg00130528	ENSG00000198189	4:88184899	72862
cg00130528	ENSG00000198189	4:88184928	72833
cg00130528	ENSG00000198189	4:88185034	72727
cg00130528	ENSG00000198189	4:88186509	71252
cg00130528	ENSG00000198189	4:88186722	71039
cg00130528	ENSG00000198189	4:88188103	69658
cg00130528	ENSG00000198189	4:88188543	69218
cg00130528	ENSG00000198189	4:88188877	68884
cg00130528	ENSG00000198189	4:88189288	68473
cg00130528	ENSG00000198189	4:88191467	66294
cg00130528	ENSG00000198189	4:88191601	66160
cg00130528	ENSG00000198189	4:88192112	65649
cg00130528	ENSG00000198189	4:88193445:T_TTA	64316
cg00130528	ENSG00000198189	4:88193728	64033
cg00130528	ENSG00000198189	4:88194170	63591
cg00130528	ENSG00000198189	4:88194338	63423
cg00130528	ENSG00000198189	4:88194345	63416
cg00130528	ENSG00000198189	4:88195494	62267
cg00130528	ENSG00000198189	4:88196218	61543
cg00130528	ENSG00000198189	4:88196934	60827
cg00130528	ENSG00000198189	4:88197076	60685
cg00130528	ENSG00000198189	4:88197770	59991
cg00130528	ENSG00000198189	4:88198088	59673
cg00130528	ENSG00000198189	4:88198100	59661
cg00130528	ENSG00000198189	4:88198116	59645
cg00130528	ENSG00000198189	4:88198270	59491
cg00130528	ENSG00000198189	4:88198810	58951
cg00130528	ENSG00000198189	4:88199135	58626
cg00130528	ENSG00000198189	4:88200021:T_TTT	57740
cg00130528	ENSG00000198189	4:88200095	57666
cg00130528	ENSG00000198189	4:88200226	57535
cg00130528	ENSG00000198189	4:88200578	57183
cg00130528	ENSG00000198189	4:88200807	56954
cg00130528	ENSG00000198189	4:88200934	56827
cg00130528	ENSG00000198189	4:88201203	56558
cg00130528	ENSG00000198189	4:88201370	56391
cg00130528	ENSG00000198189	4:88201535:GA_G	56226
cg00130528	ENSG00000198189	4:88203273	54488
cg00130528	ENSG00000198189	4:88203555	54206
cg00130528	ENSG00000198189	4:88203828	53933
cg00130528	ENSG00000198189	4:88205868	51893
cg00130528	ENSG00000198189	4:88206506:AT_A	51255
cg00130528	ENSG00000198189	4:88206542	51219
cg00130528	ENSG00000198189	4:88206744	51017
cg00130528	ENSG00000198189	4:88206858	50903
cg00130528	ENSG00000198189	4:88207522	50239
cg00130528	ENSG00000198189	4:88207651	50110
cg00130528	ENSG00000198189	4:88208206	49555
cg00130528	ENSG00000198189	4:88208266	49495
cg00130528	ENSG00000198189	4:88209015	48746
cg00130528	ENSG00000198189	4:88210122	47639
cg00130528	ENSG00000198189	4:88211056	46705
cg00130528	ENSG00000198189	4:88212545	45216
cg00130528	ENSG00000198189	4:88212896	44865
cg00130528	ENSG00000198189	4:88213158	44603
cg00130528	ENSG00000198189	4:88213222	44539
cg00130528	ENSG00000198189	4:88213244	44517
cg00130528	ENSG00000198189	4:88213377	44384
cg00130528	ENSG00000198189	4:88213825	43936
cg00130528	ENSG00000198189	4:88213884	43877
cg00130528	ENSG00000198189	4:88213972	43789
cg00130528	ENSG00000198189	4:88214372	43389
cg00130528	ENSG00000198189	4:88214840	42921
cg00130528	ENSG00000198189	4:88215842	41919
cg00130528	ENSG00000198189	4:88216147	41614
cg00130528	ENSG00000198189	4:88216294	41467
cg00130528	ENSG00000198189	4:88216322	41439
cg00130528	ENSG00000198189	4:88217223	40538
cg00130528	ENSG00000198189	4:88217823	39938
cg00130528	ENSG00000198189	4:88218144:AT_A	39617
cg00130528	ENSG00000198189	4:88218148:AT_A	39613
cg00130528	ENSG00000198189	4:88218149	39612
cg00130528	ENSG00000198189	4:88218613	39148
cg00130528	ENSG00000198189	4:88219660	38101
cg00130528	ENSG00000198189	4:88219930	37831
cg00130528	ENSG00000198189	4:88220143	37618
cg00130528	ENSG00000198189	4:88220509	37252
cg00130528	ENSG00000198189	4:88221936	35825
cg00130528	ENSG00000198189	4:88222306	35455
cg00130528	ENSG00000198189	4:88222673	35088
cg00130528	ENSG00000198189	4:88224683	33078
cg00130528	ENSG00000198189	4:88225233	32528
cg00130528	ENSG00000198189	4:88225318	32443
cg00130528	ENSG00000198189	4:88225321	32440
cg00130528	ENSG00000198189	4:88226231	31530
cg00130528	ENSG00000198189	4:88226480	31281
cg00130528	ENSG00000198189	4:88226572	31189
cg00130528	ENSG00000198189	4:88226865:C_CAA	30896
cg00130528	ENSG00000198189	4:88226868:T_TAA	30893
cg00130528	ENSG00000198189	4:88226910	30851
cg00130528	ENSG00000198189	4:88227384	30377
cg00130528	ENSG00000198189	4:88228228	29533
cg00130528	ENSG00000198189	4:88228506	29255
cg00130528	ENSG00000198189	4:88228545	29216
cg00130528	ENSG00000198189	4:88229567	28194
cg00130528	ENSG00000198189	4:88230737	27024
cg00130528	ENSG00000198189	4:88230998	26763
cg00130528	ENSG00000198189	4:88231429	26332
cg00130528	ENSG00000198189	4:88236701	21060
cg00130528	ENSG00000198189	4:88241234	16527
cg00130528	ENSG00000198189	4:88241775	15986
cg00130528	ENSG00000198189	4:88243252	14509
cg00130528	ENSG00000198189	4:88248475	9286
cg00130528	ENSG00000198189	4:88248660	9101
cg00130528	ENSG00000198189	4:88249086	8675
cg00130528	ENSG00000198189	4:88249267	8494
cg00130528	ENSG00000198189	4:88249901	7860
cg00130528	ENSG00000198189	4:88255498	2263
cg00130528	ENSG00000198189	4:88255851	1910
cg00130528	ENSG00000198189	4:88257772	0
cg00130528	ENSG00000198189	4:88259618	0
cg00130528	ENSG00000198189	4:88260260	0
cg00130528	ENSG00000198189	4:88260263	0
cg00130528	ENSG00000198189	4:88261231:AT_A	0
cg00130528	ENSG00000198189	4:88264614	0
cg00130528	ENSG00000198189	4:88264856	0
cg00130528	ENSG00000198189	4:88264903	0
cg00130528	ENSG00000198189	4:88265382	0
cg00130528	ENSG00000198189	4:88265456	0
cg00130528	ENSG00000198189	4:88265937	0
cg00130528	ENSG00000198189	4:88266006	0
cg00130528	ENSG00000198189	4:88266289	0
cg00130528	ENSG00000198189	4:88266531	0
cg00130528	ENSG00000198189	4:88267538	0
cg00130528	ENSG00000198189	4:88267566	0
cg00130528	ENSG00000198189	4:88267672	0
cg00130528	ENSG00000198189	4:88268080:G_GTT	0
cg00130528	ENSG00000198189	4:88274597	0
cg00130528	ENSG00000198189	4:88274740	0
cg00130528	ENSG00000198189	4:88275263	0
cg00130528	ENSG00000198189	4:88275366	0
cg00130528	ENSG00000198189	4:88275499	0
cg00130528	ENSG00000198189	4:88275699	0
cg00130528	ENSG00000198189	4:88275811:AT_A	0
cg00130528	ENSG00000198189	4:88277287:G_GA	0
cg00130528	ENSG00000198189	4:88277289	0
cg00130528	ENSG00000198189	4:88277290	0
cg00130528	ENSG00000198189	4:88277425	0
cg00130528	ENSG00000198189	4:88277927	0
cg00130528	ENSG00000198189	4:88279138	0
cg00130528	ENSG00000198189	4:88279174	0
cg00130528	ENSG00000198189	4:88279943	0
cg00130528	ENSG00000198189	4:88280101	0
cg00130528	ENSG00000198189	4:88280502	0
cg00130528	ENSG00000198189	4:88280826	0
cg00130528	ENSG00000198189	4:88281099	0
cg00130528	ENSG00000198189	4:88281364:AAT_A	0
cg00130528	ENSG00000198189	4:88282021	0
cg00130528	ENSG00000198189	4:88282709	0
cg00130528	ENSG00000198189	4:88282796	0
cg00130528	ENSG00000198189	4:88283773	0
cg00130528	ENSG00000198189	4:88283825	0
cg00130528	ENSG00000198189	4:88284096	0
cg00130528	ENSG00000198189	4:88284282	0
cg00130528	ENSG00000198189	4:88284903	0
cg00130528	ENSG00000198189	4:88285222	0
cg00130528	ENSG00000198189	4:88285295:TTTTT	0
cg00130528	ENSG00000198189	4:88285448	0
cg00130528	ENSG00000198189	4:88285804	0
cg00130528	ENSG00000198189	4:88285911	0
cg00130528	ENSG00000198189	4:88286258	0
cg00130528	ENSG00000198189	4:88286363	0
cg00130528	ENSG00000198189	4:88286373	0
cg00130528	ENSG00000198189	4:88286409	0
cg00130528	ENSG00000198189	4:88286925	0
cg00130528	ENSG00000198189	4:88287363	0
cg00130528	ENSG00000198189	4:88287598	0
cg00130528	ENSG00000198189	4:88287993	0
cg00130528	ENSG00000198189	4:88288081:AT_A	0
cg00130528	ENSG00000198189	4:88289235	0
cg00130528	ENSG00000198189	4:88289342	0
cg00130528	ENSG00000198189	4:88289675	0
cg00130528	ENSG00000198189	4:88289758	0
cg00130528	ENSG00000198189	4:88290265	0
cg00130528	ENSG00000198189	4:88290585:T_TTC	0
cg00130528	ENSG00000198189	4:88290586:T_TC	0
cg00130528	ENSG00000198189	4:88290720	0
cg00130528	ENSG00000198189	4:88291439	0
cg00130528	ENSG00000198189	4:88291760	0
cg00130528	ENSG00000198189	4:88292191	0
cg00130528	ENSG00000198189	4:88292199	0
cg00130528	ENSG00000198189	4:88293020	0
cg00130528	ENSG00000198189	4:88293160	0
cg00130528	ENSG00000198189	4:88293256	0
cg00130528	ENSG00000198189	4:88293377	0
cg00130528	ENSG00000198189	4:88293502	0
cg00130528	ENSG00000198189	4:88293745	0
cg00130528	ENSG00000198189	4:88293887	0
cg00130528	ENSG00000198189	4:88293992:G_GA	0
cg00130528	ENSG00000198189	4:88294359	0
cg00130528	ENSG00000198189	4:88294763	0
cg00130528	ENSG00000198189	4:88294792	0
cg00130528	ENSG00000198189	4:88294962:AT_A	0
cg00130528	ENSG00000198189	4:88295252	0
cg00130528	ENSG00000198189	4:88295508	0
cg00130528	ENSG00000198189	4:88295539	0
cg00130528	ENSG00000198189	4:88295786	0
cg00130528	ENSG00000198189	4:88296092	0
cg00130528	ENSG00000198189	4:88296259	0
cg00130528	ENSG00000198189	4:88296355	0
cg00130528	ENSG00000198189	4:88296365	0
cg00130528	ENSG00000198189	4:88296987:A_ATT	0
cg00130528	ENSG00000198189	4:88297368	0
cg00130528	ENSG00000198189	4:88297595	0
cg00130528	ENSG00000198189	4:88297674:AC_A	0
cg00130528	ENSG00000198189	4:88297708:G_GAA	0
cg00130528	ENSG00000198189	4:88297828:G_GA	0
cg00130528	ENSG00000198189	4:88297831:A_AT	0
cg00130528	ENSG00000198189	4:88298260	0
cg00130528	ENSG00000198189	4:88300540	0
cg00130528	ENSG00000198189	4:88300716	0
cg00130528	ENSG00000198189	4:88300983:G_GTA	0
cg00130528	ENSG00000198189	4:88301018	0
cg00130528	ENSG00000198189	4:88301022:CTATT	0
cg00130528	ENSG00000198189	4:88301806	0
cg00130528	ENSG00000198189	4:88302301	0
cg00130528	ENSG00000198189	4:88303120	0
cg00130528	ENSG00000198189	4:88304115	0
cg00130528	ENSG00000198189	4:88304358	0
cg00130528	ENSG00000198189	4:88304518	0
cg00130528	ENSG00000198189	4:88304991	0
cg00130528	ENSG00000198189	4:88305180	0
cg00130528	ENSG00000198189	4:88305552	0
cg00130528	ENSG00000198189	4:88305746	0
cg00130528	ENSG00000198189	4:88305774	0
cg00130528	ENSG00000198189	4:88306084	0
cg00130528	ENSG00000198189	4:88306565	0
cg00130528	ENSG00000198189	4:88306831	0
cg00130528	ENSG00000198189	4:88307039	0
cg00130528	ENSG00000198189	4:88307252	0
cg00130528	ENSG00000198189	4:88307277	0
cg00130528	ENSG00000198189	4:88307687	0
cg00130528	ENSG00000198189	4:88307769	0
cg00130528	ENSG00000198189	4:88307919	0
cg00130528	ENSG00000198189	4:88307986	0
cg00130528	ENSG00000198189	4:88308057	0
cg00130528	ENSG00000198189	4:88308415	0
cg00130528	ENSG00000198189	4:88312293	0
cg00130528	ENSG00000198189	4:88314795:T_TA	2256
cg00130528	ENSG00000198189	4:88316587	4048
cg00130528	ENSG00000198189	4:88320701	8162
cg00130528	ENSG00000198189	4:88322753	10214
cg00130528	ENSG00000198189	4:88322754	10215
cg00130528	ENSG00000198189	4:88323960	11421
cg00130528	ENSG00000198189	4:88326380	13841
cg00130528	ENSG00000198189	4:88334073	21534
cg00130528	ENSG00000198189	4:88335207	22668
cg00130528	ENSG00000198189	4:88336494	23955
cg00130528	ENSG00000198189	4:88339059	26520
cg00130528	ENSG00000198189	4:88339999	27460
cg00130528	ENSG00000198189	4:88347368	34829
cg00130528	ENSG00000198189	4:88348149	35610
cg00130528	ENSG00000198189	4:88348875	36336
cg00130528	ENSG00000198189	4:88349685:GATAT	37146
cg00130528	ENSG00000198189	4:88349821	37282
cg00130528	ENSG00000198189	4:88350466	37927
cg00130528	ENSG00000198189	4:88350959	38420
cg00130528	ENSG00000198189	4:88359951	47412
cg00130528	ENSG00000198189	4:88360669	48130
cg00130528	ENSG00000198189	4:88365487	52948
cg00130528	ENSG00000198189	4:88365830	53291
cg00130528	ENSG00000198189	4:88367146	54607
cg00130528	ENSG00000198189	4:88371818	59279
cg00130528	ENSG00000198189	4:88376782	64243
cg00130528	ENSG00000198189	4:88378715	66176
cg00130528	ENSG00000198189	4:88381080	68541
cg00130528	ENSG00000198189	4:88381116:C_CTT	68577
cg00130528	ENSG00000198189	4:88381118:T_TA	68579
cg00130528	ENSG00000198189	4:88382475	69936
cg00130528	ENSG00000198189	4:88384074	71535
cg00130528	ENSG00000198189	4:88385446	72907
cg00130528	ENSG00000198189	4:88386538	73999
cg00130528	ENSG00000198189	4:88396050	83511
cg00130528	ENSG00000198189	4:88403609	91070
cg00170236	ENSG00000147813	8:144641161	15793
cg00170236	ENSG00000147813	8:144641370	15584
cg00170236	ENSG00000147813	8:144643603	13351
cg00170236	ENSG00000147813	8:144646201	10753
cg00170236	ENSG00000147813	8:144646352	10602
cg00170236	ENSG00000147813	8:144649265	7689
cg00170236	ENSG00000147813	8:144649650	7304
cg00170236	ENSG00000147813	8:144650503	6451
cg00170236	ENSG00000147813	8:144650510	6444
cg00170236	ENSG00000147813	8:144650547	6407
cg00170236	ENSG00000147813	8:144652281	4673
cg00170236	ENSG00000147813	8:144654249	2705
cg00170236	ENSG00000147813	8:144654594	2360
cg00170236	ENSG00000147813	8:144654693	2261
cg00170236	ENSG00000147813	8:144655315	1639
cg00170236	ENSG00000147813	8:144656187	767
cg00170236	ENSG00000147813	8:144656754	200
cg00170236	ENSG00000147813	8:144656765	189
cg00170236	ENSG00000147813	8:144657269	0
cg00170236	ENSG00000147813	8:144658711	0
cg00170236	ENSG00000147813	8:144659608	0
cg00170236	ENSG00000147813	8:144660575	0
cg00170236	ENSG00000147813	8:144660696:A_AC	0
cg00170236	ENSG00000147813	8:144661395	575
cg00170236	ENSG00000147813	8:144662353	1533
cg00170236	ENSG00000147813	8:144663661	2841
cg00170236	ENSG00000147813	8:144664319	3499
cg00170236	ENSG00000147813	8:144664808	3988
cg00170236	ENSG00000147813	8:144664818	3998
cg00170236	ENSG00000147813	8:144665680	4860
cg00170236	ENSG00000147813	8:144676862	16042
cg00170236	ENSG00000147813	8:144681777	20957
cg00170236	ENSG00000147813	8:144682311	21491
cg00170236	ENSG00000147813	8:144683934	23114
cg00170236	ENSG00000147813	8:144683975	23155
cg00170236	ENSG00000147813	8:144684150	23330
[truncated: 499,455 more rows]
