# Supplementary material for: Genome-wide identification of genes regulating DNA methylation using genetic anchors for causal inference
Source: Genome Biol. 2020 Aug 28;21:220. doi: 10.1186/s13059-020-02114-z (PMC7453518; doi:10.1186/s13059-020-02114-z)
Supplement: Supplementary file 10 — Additional file 10: Table S10. Genes that associate with at least 10 target CpGs and the number of positive and negative associations for each gene (significance level from binomial test). [file 13059_2020_2114_MOESM10_ESM.csv]

Ensembl_ID	HGNC_ID	Classification	N_targets	N_Up	N_Down	P_value	FDR
ENSG00000138468	SENP7	Other	208	19	189	2.1000541740827062e-36	3.8851002220530065e-35
ENSG00000109320	NFKB1	TF	142	3	139	1.7123517469952448e-37	6.335701463882405e-36
ENSG00000144354	CDCA7	Other	79	79	0	3.3087224502121085e-24	4.080757688594934e-23
ENSG00000146232	NFKBIE	Other	76	76	0	2.646977960169685e-23	2.4484546131569586e-22
ENSG00000177311	ZBTB38	TF	49	49	0	3.552713678800506e-15	2.6290081223123743e-14
ENSG00000164649	CDCA7L	Other	47	47	0	1.421085471520198e-14	8.763360407707888e-14
ENSG00000140853	NLRC5	Other	43	0	43	2.2737367544323226e-13	1.2018322844856562e-12
ENSG00000166261	ZNF202	TF	37	0	37	1.45519152283669e-11	6.730260793119691e-11
ENSG00000184939	ZFP90	TF	34	34	0	1.1641532182693502e-10	4.785963230662884e-10
ENSG00000172262	ZNF131	TF	29	1	28	1.1175870895385755e-7	3.7591565739024816e-7
ENSG00000198131	ZNF544	TF	28	15	13	0.8505540192127234	0.8741805197464101
ENSG00000102554	KLF5	TF	27	27	0	1.4901161193847648e-8	5.51342964172363e-8
ENSG00000160961	ZNF333	TF	27	26	1	4.172325134277362e-7	1.2864669164021866e-6
ENSG00000174652	ZNF266	TF	26	5	21	0.0024939179420471183	0.003690998554229735
ENSG00000113916	BCL6	TF	25	24	1	1.5497207641601605e-6	4.410743713378918e-6
ENSG00000198106	SNX29P2	Other	19	12	7	0.35928344726562517	0.4154214859008791
ENSG00000184517	ZFP1	TF	18	18	0	7.629394531249994e-6	2.0163399832589268e-5
ENSG00000185811	IKZF1	TF/EpiFactor	17	17	0	1.5258789062499993e-5	3.7638346354166655e-5
ENSG00000198521	ZNF43	TF	17	11	6	0.33230590820312517	0.3966231807585688
ENSG00000104714	ERICH1	Other	16	6	10	0.4544982910156251	0.48046962193080367
ENSG00000181666	HKR1	TF	16	1	15	5.187988281250004e-4	9.597778320312508e-4
ENSG00000178409	BEND3	Other	15	15	0	6.103515625000005e-5	1.4114379882812514e-4
ENSG00000074800	ENO1	Other	14	9	5	0.4239501953125002	0.4613575654871326
ENSG00000234284	ZNF879	TF	14	13	1	0.0018310546875000002	0.0029456097146739134
ENSG00000261589	CTC-462L7.1	Other	14	7	7	1	1
ENSG00000175711	B3GNTL1	Other	13	0	13	2.4414062500000005e-4	5.313648897058824e-4
ENSG00000198105	ZNF248	TF	13	11	2	0.022460937500000017	0.027701822916666688
ENSG00000135503	ACVR1B	Other	12	0	12	4.882812500000001e-4	9.508634868421055e-4
ENSG00000182986	ZNF320	TF	12	8	4	0.3876953124999998	0.43468868371212094
ENSG00000186130	ZBTB6	TF	12	12	0	4.882812500000001e-4	9.508634868421055e-4
ENSG00000196867	ZFP28	TF	12	1	11	0.006347656250000004	0.008698640046296302
ENSG00000214548	MEG3	Other	12	11	1	0.006347656250000004	0.008698640046296302
ENSG00000204947	ZNF425	TF	11	11	0	9.765625e-4	0.0016424005681818182
ENSG00000250312	ZNF718	TF	11	11	0	9.765625e-4	0.0016424005681818182
ENSG00000148110	HIATL1	Other	10	0	10	0.0019531250000000004	0.0030110677083333343
ENSG00000162086	ZNF75A	TF	10	9	1	0.021484375000000014	0.027411099137931053
ENSG00000197020	ZNF100	TF	10	9	1	0.021484375000000014	0.027411099137931053
