# Supplementary material for: Genome-wide identification of genes regulating DNA methylation using genetic anchors for causal inference
Source: Genome Biol. 2020 Aug 28;21:220. doi: 10.1186/s13059-020-02114-z (PMC7453518; doi:10.1186/s13059-020-02114-z)
Supplement: Supplementary file 17 — Additional file 17: Table S17. Significant associations between the GI corresponding to SENP7 and the expression of genes near its target CpGs (<250Kb). [file 13059_2020_2114_MOESM17_ESM.csv]

Ensembl_ID	HGNC_ID	Target_Ensembl_ID	Target_HGNC_ID	Test_statistic	P_value
ENSG00000138468	SENP7	ENSG00000196724	ZNF418	21.050333698836983	1.7943895903514964e-92
ENSG00000138468	SENP7	ENSG00000179909	ZNF154	19.151557056015264	1.1852382769420866e-77
ENSG00000138468	SENP7	ENSG00000121413	ZSCAN18	15.370357052364174	1.449546921960304e-51
ENSG00000138468	SENP7	ENSG00000176293	ZNF135	14.28072617751905	5.92728209773497e-45
ENSG00000138468	SENP7	ENSG00000083814	ZNF671	13.53614208682317	1.1109786245937686e-40
ENSG00000138468	SENP7	ENSG00000131845	ZNF304	12.425217397005694	1.1017918849929035e-34
ENSG00000138468	SENP7	ENSG00000204519	ZNF551	12.002914323500683	1.5869227559726196e-32
ENSG00000138468	SENP7	ENSG00000121417	ZNF211	11.544338728250528	2.9367411080869673e-30
ENSG00000138468	SENP7	ENSG00000213762	ZNF134	11.091204225781905	4.25895235631823e-28
ENSG00000138468	SENP7	ENSG00000127903	ZNF835	11.06426794016734	5.6924779523693655e-28
ENSG00000138468	SENP7	ENSG00000171606	ZNF274	10.952073062449402	1.8927674941544434e-27
ENSG00000138468	SENP7	ENSG00000166770	ZNF667-AS1	10.685445747666758	3.144748103118454e-26
ENSG00000138468	SENP7	ENSG00000152433	ZNF547	10.641405519584524	4.971948309719464e-26
ENSG00000138468	SENP7	ENSG00000161551	ZNF577	10.359040603227564	8.997075810598049e-25
ENSG00000138468	SENP7	ENSG00000204514	ZNF814	10.285940507012466	1.8819146766887786e-24
ENSG00000138468	SENP7	ENSG00000171649	ZIK1	10.070521412945006	1.6103332729995884e-23
ENSG00000138468	SENP7	ENSG00000178229	ZNF543	9.473678817947697	4.950790661799736e-21
ENSG00000138468	SENP7	ENSG00000105136	ZNF419	9.021973842298461	3.0460302114299647e-19
ENSG00000138468	SENP7	ENSG00000152454	ZNF256	9.015757431647964	3.2195053944648656e-19
ENSG00000138468	SENP7	ENSG00000181894	ZNF329	8.92403088611299	7.260080101778495e-19
ENSG00000138468	SENP7	ENSG00000173480	ZNF417	8.406485533537733	6.172500222623788e-17
ENSG00000138468	SENP7	ENSG00000197128	ZNF772	8.299831339267294	1.4953291676996867e-16
ENSG00000138468	SENP7	ENSG00000121406	ZNF549	8.26252996871985	2.032608931319326e-16
ENSG00000138468	SENP7	ENSG00000181666	HKR1	7.967543727759449	2.2009043656279636e-15
ENSG00000138468	SENP7	ENSG00000232677	LINC00665	7.693088501158798	1.8775230566198525e-14
ENSG00000138468	SENP7	ENSG00000152443	ZNF776	7.587144232352527	4.21505387451485e-14
ENSG00000138468	SENP7	ENSG00000188171	ZNF626	7.3886992359305275	1.8638964424993198e-13
ENSG00000138468	SENP7	ENSG00000198093	ZNF649	7.344373205684001	2.584918240798618e-13
ENSG00000138468	SENP7	ENSG00000197928	ZNF677	7.029846153388198	2.496144682207416e-12
ENSG00000138468	SENP7	ENSG00000152439	ZNF773	6.997363467224407	3.1382119833264806e-12
ENSG00000138468	SENP7	ENSG00000196247	ZNF107	6.539701711327903	7.105313737665865e-11
ENSG00000138468	SENP7	ENSG00000183647	ZNF530	6.498343183666289	9.328440113802889e-11
ENSG00000138468	SENP7	ENSG00000237440	ZNF737	6.249603781720215	4.635363931871831e-10
ENSG00000138468	SENP7	ENSG00000245680	ZNF585B	6.212961192844036	5.841358418333209e-10
ENSG00000138468	SENP7	ENSG00000267508	ZNF285	6.191830557272198	6.670812014112443e-10
ENSG00000138468	SENP7	ENSG00000250312	ZNF718	6.145294509939871	8.923375217218604e-10
ENSG00000138468	SENP7	ENSG00000197608	ZNF841	6.054402348301778	1.5658575406892625e-9
ENSG00000138468	SENP7	ENSG00000083817	ZNF416	5.592076737660674	2.424171326338489e-8
ENSG00000138468	SENP7	ENSG00000166704	ZNF606	5.522509430701442	3.5975484886091415e-8
ENSG00000138468	SENP7	ENSG00000221923	ZNF880	5.495124757730842	4.197099537295027e-8
ENSG00000138468	SENP7	ENSG00000197937	ZNF347	5.4625069827815365	5.0382846593252565e-8
ENSG00000138468	SENP7	ENSG00000198182	ZNF607	5.334915979429329	1.0195681454723062e-7
ENSG00000138468	SENP7	ENSG00000198538	ZNF28	4.921361635898678	9.010398382100124e-7
ENSG00000138468	SENP7	ENSG00000181007	ZFP82	4.7903885668292165	1.7370608103370933e-6
ENSG00000138468	SENP7	ENSG00000184635	ZNF93	4.75950537110577	2.0230619650583946e-6
ENSG00000138468	SENP7	ENSG00000196172	ZNF681	4.7173037170027765	2.487887251591138e-6
ENSG00000138468	SENP7	ENSG00000213988	ZNF90	4.707207317486468	2.6134338757994547e-6
ENSG00000138468	SENP7	ENSG00000197497	ZNF665	4.5373650343386505	5.8968296193407664e-6
ENSG00000138468	SENP7	ENSG00000167766	ZNF83	4.516214528894886	6.513298234780748e-6
ENSG00000138468	SENP7	ENSG00000188785	ZNF548	4.504049311102423	6.895334711182145e-6
ENSG00000138468	SENP7	ENSG00000176593	CTD-2368P22.1	4.472553918352093	7.986604873289739e-6
ENSG00000138468	SENP7	ENSG00000256087	ZNF432	4.397574949578782	1.1288306384530832e-5
ENSG00000138468	SENP7	ENSG00000198131	ZNF544	4.394739078546439	1.1435813038440144e-5
ENSG00000138468	SENP7	ENSG00000197008	ZNF138	4.31594551530395	1.6353402709066063e-5
ENSG00000138468	SENP7	ENSG00000197372	ZNF675	4.195840348928901	2.789399578000482e-5
ENSG00000138468	SENP7	ENSG00000173041	ZNF680	4.1525656343539135	3.369941070934848e-5
ENSG00000138468	SENP7	ENSG00000251369	ZNF550	4.095826358191666	4.306491476130499e-5
ENSG00000138468	SENP7	ENSG00000188283	ZNF383	3.9956651447546845	6.590565729800175e-5
ENSG00000138468	SENP7	ENSG00000167562	ZNF701	3.9254861750400294	8.830128654439236e-5
ENSG00000138468	SENP7	ENSG00000197808	ZNF461	3.886639807762763	1.0361617411387789e-4
ENSG00000138468	SENP7	ENSG00000167555	ZNF528	3.7925714443537126	1.5173471755745857e-4
